# Supplementary material for: Whole genome sequencing delineates regulatory, copy number, and cryptic splice variants in early onset cardiomyopathy
Source: NPJ Genom Med. 2022 Mar 14;7:18. doi: 10.1038/s41525-022-00288-y (PMC8921194; doi:10.1038/s41525-022-00288-y)
Supplement: Supplementary file 2 — Supplementary Tables [file 41525_2022_288_MOESM2_ESM.xlsx]

## Sheet: SpTable 1_CodingSnvIndels_CMP
Supplementary Table 1. Cardiomyopathy genes harboring pathogenic or likely pathogenic coding SNVs and indels (n=209 unrelated cases).
Gene	Tier	Gene category	Genomic Position (hg19)	Genomic Position (hg38)	Nucleotide Change (hg19)	RefSeq Transcript	Exon	CDS Change	Amino Acid Change	Variant Type	gnomAD v2.1.1 Allele Count	gnomAD v2.1.1 Allele Frequency	gnomAD v3.1.2 Allele Frequency	Ancestry-specific gnomAD v2.1.1 Allele Frequency	gnomAD v3.1.2 Popmax Allele Frequency	gnomAD v2.1.1 pLI	gnomAD v2.1.1 Missense o/e	gnomAD v2.1.1 LoF o/e	ACMG/AMP Pathogenic Classification	ClinVar Pathogenic Classification	Clinical Test Results	Cardiomyopathy phenotype	Sex	Zygosity	Inheritance	Number of Cases harboring variant	Additional Pathogenic Variants Harbored By Each Case
ACTC1	Tier 1: Primary	Sarcomere	chr15:35084672	chr15:34792471	G>A	NM_005159	exon4	c.553C>T	p.R185W	nonsynonymous SNV	0	0	6.576e-06	European (0)	0	0.737	0.170 (0.131 - 0.221)	0.152 (0.061 - 0.480)	Pathogenic	Likely pathogenic	Panel (likely pathogenic)	DCM	M	Heterozygous	de novo	1	None
ALPK3	Tier 1: Primary	Signaling	chr15:85399849	chr15:84856618	CACAG>C	NM_020778	exon6	c.2491_2494del	p.T829fs	frameshift deletion	0	0	0	European (0)	0	0	0.989 (0.939 - 1.040)	0.716 (0.567 - 0.911)	Likely pathogenic	Unknown	N/A	HCM	M	Heterozygous	Paternal (both parents phenotype negative)	1	ALPK3:p.D1279fs
ALPK3	Tier 1: Primary	Signaling	chr15:85401199	chr15:84857968	ACG>A	NM_020778	exon6	c.3837_3838del	p.D1279fs	frameshift deletion	0	0	0	European (0)	0	0	0.989 (0.939 - 1.040)	0.716 (0.567 - 0.911)	Likely pathogenic	Unknown	N/A	HCM	M	Heterozygous	Maternal (both parents phenotype negative)	1	ALPK3:p.T829fs
DSC2	Tier 1: Primary	Desmosomal/ACM	chr18:28654679	chr18:31074713	G>A	NM_004949	exon12	c.1858C>T	p.Q620*	stopgain	0	0	0	European (0)	0	0	0.952 (0.881 - 1.029)	0.469 (0.327 - 0.689)	Pathogenic	Unknown	Panel (likely pathogenic)	ACM	M	Heterozygous	Unknown	1	None
*DSG2	Tier 1: Primary	Desmosomal/ACM	chr18:29126388	chr18:31546425	C>A	NM_001943	exon15	c.3039C>A	p.Y1013*	stopgain	18	6.41e-05	6.571e-06	East Asian (0.0008705)	0	0	0.966 (0.901 - 1.035)	0.553 (0.394 - 0.790)	Likely pathogenic	Pathogenic/Likely pathogenic	WES (likely pathogenic)	RCM	M	Heterozygous	Maternal (both parents phenotype negative)	1	None
FLNC	Tier 1: Primary	Cytoskeletal	chr7:128478436	chr7:128838382	TG>T	NM_001458	exon7	c.1166del	p.G389fs	frameshift deletion	0	0	0	American (0)	0	1	0.809 (0.773 - 0.846)	0.169 (0.116 - 0.250)	Pathogenic	Unknown	N/A	DCM	M	Heterozygous	Maternal (both parents phenotype negative)	1	None
FLNC	Tier 1: Primary	Cytoskeletal	chr7:128485076	chr7:128845022	C>T	NM_001458	exon21	c.3557C>T	p.A1186V	nonsynonymous SNV	0	0	0	European (0)	0	1	0.809 (0.773 - 0.846)	0.169 (0.116 - 0.250)	Pathogenic	Pathogenic/Likely pathogenic	N/A	RCM	F	Heterozygous	Unknown	1	None
FLNC	Tier 1: Primary	Cytoskeletal	chr7:128486043	chr7:128845989	G>C	NM_001458	exon22	c.3791-1G>C	N/A	splice acceptor	3	1.21e-05	1.314e-05	European (0.000008885)	0	1	0.809 (0.773 - 0.846)	0.169 (0.116 - 0.250)	Pathogenic	Likely pathogenic	N/A	DCM	M	Heterozygous	Unknown	1	CTNNA3:del
*FLNC	Tier 1: Primary	Cytoskeletal	chr7:128486411	chr7:128846357	C>T	NM_001458	exon23	c.4021C>T	p.R1341*	stopgain	0	0	0	European (0)	0	1	0.809 (0.773 - 0.846)	0.169 (0.116 - 0.250)	Pathogenic	Pathogenic/Likely pathogenic	N/A	LVNC	M	Heterozygous	Unknown	1	None
*FLNC	Tier 1: Primary	Cytoskeletal	chr7:128496899	chr7:128856845	CG>C	NM_001458	exon45	c.7486del	p.V2496fs	frameshift deletion	0	0	0	European (0)	0	1	0.809 (0.773 - 0.846)	0.169 (0.116 - 0.250)	Pathogenic	Unknown	N/A	LVNC	F	Heterozygous	Unknown	1	MYH7:p.L961P
FLNC	Tier 1: Primary	Cytoskeletal	chr7:128497168	chr7:128857114	C>CCAGGTGTGTCATCAGAGTTCAT	NM_001458	exon46	c.7562-2_7581dup	N/A	cryptic splice site	0	0	0	European (0)	0	1	0.809 (0.773 - 0.846)	0.169 (0.116 - 0.250)	Likely pathogenic	Uncertain significance	N/A	DCM	M	Heterozygous	Unknown	1	None
LAMP2	Tier 1: Secondary	Lysosomal	chrX:119590600	chrX:120456745	TC>T	NM_001122606	exon2	c.88del	p.E30fs	frameshift deletion	0	0	0	European (0)	0	0.267	0.803 (0.690 - 0.937)	0.248 (0.112 - 0.641)	Likely pathogenic	Unknown	N/A	HCM	F	Heterozygous	Unknown	1	None
LMNA	Tier 1: Primary	Structural	chr1:156104249	chr1:156134458	G>A	NM_170708	exon3	c.569G>A	p.R190Q	nonsynonymous SNV	0	0	0	European (0)	0	0.999	0.668 (0.604 - 0.739)	0.066 (0.026 - 0.209)	Pathogenic	Pathogenic/Likely pathogenic	N/A	DCM	F	Heterozygous	Not maternal (phenotype negative)	1	None
MYBPC3	Tier 1: Primary	Sarcomere	chr11:47355196	chr11:47333645	GGCCCGGATGAACA>G	NM_000256	exon28	c.3089_3101del	p.L1030fs	frameshift deletion	0	0	0	South Asian (0)	0	0	0.855 (0.802 - 0.911)	0.431 (0.320 - 0.588)	Pathogenic	Pathogenic	Panel (pathogenic)	DCM	M	Homozygous	Unknown	1	None
MYBPC3	Tier 1: Primary	Sarcomere	chr11:47356632	chr11:47335081	CAG>C	NM_000256	exon26	c.2864_2865del	p.P955fs	frameshift deletion	1	3.79e-06	6.569e-06	European (0.000008285)	0	0	0.855 (0.802 - 0.911)	0.431 (0.320 - 0.588)	Pathogenic	Pathogenic/Likely pathogenic	Panel (pathogenic)	HCM	M	Heterozygous	Unknown	1	TNNI3:p.A157V
MYBPC3	Tier 1: Primary	Sarcomere	chr11:47359263	chr11:47337712	G>T	NM_000256	exon23	c.2391C>A	p.Y797*	stopgain	0	0	0	South Asian (0)	0	0	0.855 (0.802 - 0.911)	0.431 (0.320 - 0.588)	Pathogenic	Pathogenic	Single gene (pathogenic)	HCM	F	Homozygous	Unknown	1	None
MYBPC3	Tier 1: Primary	Sarcomere	chr11:47359280	chr11:47337729	A>AC	NM_000256	exon23	c.2373dupG	p.W792fs	frameshift insertion	3	1.74e-05	1.977e-05	European,European (0.00004277)	European (0.00001172)	0	0.855 (0.802 - 0.911)	0.431 (0.320 - 0.588)	Pathogenic	Pathogenic	Panel (pathogenic), Panel (pathogenic)	HCM,HCM	M,M	Heterozygous,Heterozygous	Paternal (phenotype positive HCM), Unknown	2	None,None
MYBPC3	Tier 1: Primary	Sarcomere	chr11:47364249	chr11:47342698	G>A	NM_000256	exon16	c.1504C>T	p.R502W	nonsynonymous SNV	13	4.63e-05	8.542e-05	European,European,European,European,European (0.00007786)	European (0.00009047)	0	0.855 (0.802 - 0.911)	0.431 (0.320 - 0.588)	Pathogenic	Conflicting interpretations of pathogenicity	Panel (pathogenic), Panel (pathogenic), Panel (pathogenic), Panel (pathogenic), Panel (pathogenic)	HCM,HCM,HCM,HCM,HCM	F,F,M,M,M	Heterozygous,Heterozygous,Heterozygous,Heterozygous,Heterozygous	Unknown, Unknown, Maternal (phenotype positive HCM), Unknown, Paternal (phenotype positive HCM)	5	MYH7:p.D587N,None,MYBPC3:p.G148R,None,None
MYBPC3	Tier 1: Primary	Sarcomere	chr11:47364865	chr11:47343314	C>T	NM_000256	N/A	c.1224-52G>A	N/A	cryptic splice site	1	3.191e-05	1.974e-05	South Asian (0)	European (0.000004880)	0	0.855 (0.802 - 0.911)	0.431 (0.320 - 0.588)	Likely pathogenic	Likely pathogenic	N/A	HCM	M	Heterozygous	Paternal (phenotype positive HCM)	1	None
MYBPC3	Tier 1: Primary	Sarcomere	chr11:47369975	chr11:47348424	C>T	NM_000256	exon6	c.772G>A	p.E258K	nonsynonymous SNV	6	2.2e-05	3.286e-05	European (0.00003216)	European (0.00001171)	0	0.855 (0.802 - 0.911)	0.431 (0.320 - 0.588)	Pathogenic	Pathogenic/Likely pathogenic	Panel (pathogenic)	HCM	M	Heterozygous	Unknown	1	None
MYBPC3	Tier 1: Primary	Sarcomere	chr11:47371628	chr11:47350077	C>T	NM_000256	exon4	c.442G>A	p.G148R	nonsynonymous SNV, possible cryptic splice site	13	6.48e-05	0.0001051	European,European (0.0001549)	European (0.0001240)	0	0.855 (0.802 - 0.911)	0.431 (0.320 - 0.588)	Pathogenic	Conflicting interpretations of pathogenicity	Single gene (pathogenic), Panel (Pathogenic)	HCM,HCM	M,M	Heterozygous,Heterozygous	Paternal (phenotype positive HCM), Maternal (phenotype positive HCM)	2	MYBPC3:p.R502W,None
MYH7	Tier 1: Primary	Sarcomere	chr14:23884362	chr14:23415153	C>T	NM_000257	exon37	c.5401G>A	p.E1801K	nonsynonymous SNV	0	0	0	European (0)	0	0	0.668 (0.628 - 0.710)	0.446 (0.348 - 0.575)	Pathogenic	Likely pathogenic	Panel (pathogenic)	LVNC	F	Heterozygous	Unknown	1	None
MYH7	Tier 1: Primary	Sarcomere	chr14:23884368	chr14:23415159	C>T	NM_000257	exon37	c.5395G>A	p.E1799K	nonsynonymous SNV	0	0	0	European (0)	0	0	0.668 (0.628 - 0.710)	0.446 (0.348 - 0.575)	Pathogenic	Conflicting interpretations of pathogenicity	N/A	DCM	F	Heterozygous	Maternal (both parents phenotype negative)	1	None
MYH7	Tier 1: Primary	Sarcomere	chr14:23893156	chr14:23423947	A>G	NM_000257	exon23	c.2882T>C	p.L961P	nonsynonymous SNV	0	0	0	European (0)	0	0	0.668 (0.628 - 0.710)	0.446 (0.348 - 0.575)	Pathogenic	Uncertain significance	Panel (pathogenic)	LVNC	F	Heterozygous	Unknown	1	FLNC:p.V2496fs
MYH7	Tier 1: Primary	Sarcomere	chr14:23893316	chr14:23424107	G>C	NM_000257	exon23	c.2722C>G	p.L908V	nonsynonymous SNV	1	3.18e-05	1.314e-05	African (0)	European (0.000004880)	0	0.668 (0.628 - 0.710)	0.446 (0.348 - 0.575)	Pathogenic	Pathogenic	Panel (pathogenic)	HCM	M	Heterozygous	Unknown	1	None
MYH7	Tier 1: Primary	Sarcomere	chr14:23893327	chr14:23424118	C>T	NM_000257	exon23	c.2711G>A	p.R904H	nonsynonymous SNV	0	0	0	South Asian (0)	0	0	0.668 (0.628 - 0.710)	0.446 (0.348 - 0.575)	Pathogenic	Pathogenic/Likely pathogenic	Panel (likely pathogenic)	DCM	F	Heterozygous	Unknown	1	None
MYH7	Tier 1: Primary	Sarcomere	chr14:23894048	chr14:23424839	C>T	NM_000257	exon22	c.2609G>A	p.R870H	nonsynonymous SNV	2	7.07e-06	1.314e-05	East Asian (0)	European (0.000004880)	0	0.668 (0.628 - 0.710)	0.446 (0.348 - 0.575)	Pathogenic	Pathogenic	Panel (pathogenic)	HCM	M	Heterozygous	Unknown	1	None
MYH7	Tier 1: Primary	Sarcomere	chr14:23894525	chr14:23425316	C>T	NM_000257	exon21	c.2389G>A	p.A797T	nonsynonymous SNV	6	2.39e-05	2.629e-05	European (0.000008792)	African (0.000008000)	0	0.668 (0.628 - 0.710)	0.446 (0.348 - 0.575)	Pathogenic	Pathogenic/Likely pathogenic	N/A	HCM	M	Heterozygous	Unknown	1	None
MYH7	Tier 1: Primary	Sarcomere	chr14:23894948	chr14:23425739	A>G	NM_000257	exon20	c.2242T>C	p.S748P	nonsynonymous SNV	0	0	0	South Asian (0)	0	0	0.668 (0.628 - 0.710)	0.446 (0.348 - 0.575)	Likely pathogenic	Conflicting interpretations of pathogenicity	Panel (likely pathogenic)	DCM	M	Heterozygous	de novo	1	None
MYH7	Tier 1: Primary	Sarcomere	chr14:23894969	chr14:23425760	C>A	NM_000257	exon20	c.2221G>T	p.G741W	nonsynonymous SNV	0	0	6.57e-06	European (0)	0	0	0.668 (0.628 - 0.710)	0.446 (0.348 - 0.575)	Pathogenic	Pathogenic	Panel (likely pathogenic)	HCM	M	Heterozygous	Unknown	1	None
MYH7	Tier 1: Primary	Sarcomere	chr14:23895179	chr14:23425970	C>T	NM_000257	exon19	c.2156G>A	p.R719Q	nonsynonymous SNV	0	0	0	European,European (0)	0	0	0.668 (0.628 - 0.710)	0.446 (0.348 - 0.575)	Pathogenic	Pathogenic	Panel (pathogenic), Panel (pathogenic)	HCM,HCM	M,M	Heterozygous,Heterozygous	Unknown, Unknown	2	None,None
MYH7	Tier 1: Primary	Sarcomere	chr14:23895180	chr14:23425971	G>A	NM_000257	exon19	c.2155C>T	p.R719W	nonsynonymous SNV	1	3.19e-05	6.57e-06	European,European (0.00006481)	0	0	0.668 (0.628 - 0.710)	0.446 (0.348 - 0.575)	Pathogenic	Pathogenic	Panel (pathogenic), Single gene (pathogenic)	HCM,RCM	M,F	Heterozygous,Heterozygous	Unknown, Unknown	2	None,None
MYH7	Tier 1: Primary	Sarcomere	chr14:23896042	chr14:23426833	C>T	NM_000257	exon18	c.1988G>A	p.R663H	nonsynonymous SNV	4	1.41e-05	3.954e-05	South Asian (0)	European (0.00002848)	0	0.668 (0.628 - 0.710)	0.446 (0.348 - 0.575)	Pathogenic	Pathogenic	Panel (pathogenic)	HCM	M	Heterozygous	Unknown	1	None
MYH7	Tier 1: Primary	Sarcomere	chr14:23896067	chr14:23426858	G>T	NM_000257	exon18	c.1963C>A	p.L655M	nonsynonymous SNV	0	0	0	European (0)	0	0	0.668 (0.628 - 0.710)	0.446 (0.348 - 0.575)	Likely pathogenic	Pathogenic	N/A	LVNC	F	Heterozygous	Unknown	1	None
MYH7	Tier 1: Primary	Sarcomere	chr14:23896866	chr14:23427657	C>T	NM_000257	exon16	c.1816G>A	p.V606M	nonsynonymous SNV	2	7.07e-06	6.571e-06	European,European,European (0.00001548)	0	0	0.668 (0.628 - 0.710)	0.446 (0.348 - 0.575)	Pathogenic	Pathogenic/Likely pathogenic	Single gene (pathogenic), Single gene (pathogenic), Panel (pathogenic)	HCM,HCM,HCM	F,M,M	Heterozygous,Heterozygous,Heterozygous	Unknown, Unknown, Not maternal (phenotype negative)	3	None,None,None
MYH7	Tier 1: Primary	Sarcomere	chr14:23896923	chr14:23427714	C>T	NM_000257	exon16	c.1759G>A	p.D587N	nonsynonymous SNV	0	0	0	European (0)	0	0	0.668 (0.628 - 0.710)	0.446 (0.348 - 0.575)	Likely pathogenic	Uncertain significance	N/A	HCM	F	Heterozygous	Unknown	1	MYBPC3:p.R502W
MYH7	Tier 1: Primary	Sarcomere	chr14:23897085	chr14:23427876	T>C	NM_000257	exon16	c.1597A>G	p.I533V	nonsynonymous SNV	0	0	0	European (0)	0	0	0.668 (0.628 - 0.710)	0.446 (0.348 - 0.575)	Pathogenic	Uncertain significance	Panel (probably pathogenic)	DCM	F	Heterozygous	Maternal (phenotype negative)	1	None
MYH7	Tier 1: Primary	Sarcomere	chr14:23897717	chr14:23428508	T>C	NM_000257	exon15	c.1570A>G	p.I524V	nonsynonymous SNV	0	0	0	European (0)	0	0	0.668 (0.628 - 0.710)	0.446 (0.348 - 0.575)	Likely pathogenic	Uncertain significance	Panel (pathogenic)	LVNC	M	Heterozygous	de novo	1	None
MYH7	Tier 1: Primary	Sarcomere	chr14:23898214	chr14:23429005	G>A	NM_000257	exon14	c.1357C>T	p.R453C	nonsynonymous SNV	0	0	6.57e-06	European,European,European (0)	0	0	0.668 (0.628 - 0.710)	0.446 (0.348 - 0.575)	Pathogenic	Pathogenic	Panel (pathogenic), Panel (pathogenic), Panel (pathogenic)	HCM,HCM,HCM	F,M,M	Heterozygous,Heterozygous,Heterozygous	Unknown, Unknown, Unknown	3	None,None,None
MYH7	Tier 1: Primary	Sarcomere	chr14:23898249	chr14:23429040	G>C	NM_000257	exon14	c.1322C>G	p.T441R	nonsynonymous SNV	0	0	0	European (0)	0	0	0.668 (0.628 - 0.710)	0.446 (0.348 - 0.575)	Pathogenic	Unknown	Panel (pathogenic)	DCM	F	Heterozygous	Unknown	1	None
MYH7	Tier 1: Primary	Sarcomere	chr14:23898475	chr14:23429266	C>A	NM_000257	exon13	c.1220G>T	p.G407V	nonsynonymous SNV	0	0	0	East Asian (0)	0	0	0.668 (0.628 - 0.710)	0.446 (0.348 - 0.575)	Pathogenic	Likely pathogenic	N/A	HCM	M	Heterozygous	Unknown	1	None
MYH7	Tier 1: Primary	Sarcomere	chr14:23898487	chr14:23429278	C>T	NM_000257	exon13	c.1208G>A	p.R403Q	nonsynonymous SNV	0	0	0	European,European (0)	0	0	0.668 (0.628 - 0.710)	0.446 (0.348 - 0.575)	Pathogenic	Pathogenic	Panel (likely pathogenic), Panel (pathogenic)	HCM,HCM	M,M	Heterozygous,Heterozygous	Unknown, Paternal (phenotype positive HCM)	2	None,None
MYH7	Tier 1: Primary	Sarcomere	chr14:23898515	chr14:23429306	C>T	NM_000257	exon13	c.1180G>A	p.D394N	nonsynonymous SNV	0	0	0	South Asian (0)	0	0	0.668 (0.628 - 0.710)	0.446 (0.348 - 0.575)	Likely pathogenic	Uncertain significance	N/A	LVNC	M	Heterozygous	Unknown	1	None
MYH7	Tier 1: Primary	Sarcomere	chr14:23898538	chr14:23429329	T>C	NM_000257	exon13	c.1157A>G	p.Y386C	nonsynonymous SNV	0	0	0	European (0)	0	0	0.668 (0.628 - 0.710)	0.446 (0.348 - 0.575)	Pathogenic	Likely pathogenic	Panel (probably pathogenic)	LVNC	M	Heterozygous	Unknown	1	None
MYH7	Tier 1: Primary	Sarcomere	chr14:23899119	chr14:23429910	C>A	NM_000257	exon12	c.1003G>T	p.A335S	nonsynonymous SNV	0	0	0	European (0)	0	0	0.668 (0.628 - 0.710)	0.446 (0.348 - 0.575)	Likely pathogenic	Likely pathogenic	Panel (probably pathogenic)	HCM	M	Heterozygous	Unknown	1	None
PLN	Tier 1: Primary	Cytoskeletal	chr6:118880109	chr6:118558946	C>T	NM_002667	exon2	c.25C>T	p.R9C	nonsynonymous SNV	0	0	0	European (0)	0	0.449	0.670 (0.466 - 0.983)	0.000 (0.000 - 1.557)	Pathogenic	Pathogenic	Panel (pathogenic)	DCM	M	Heterozygous	Unknown	1	None
PRKAG2	Tier 1: Primary	Metabolic	chr7:151273498	chr7:151576412	C>T	NM_016203	exon7	c.905G>A	p.R302Q	nonsynonymous SNV	0	0	6.571e-06	South Asian (0)	0	0.997	0.742 (0.667 - 0.826)	0.099 (0.044 - 0.256)	Pathogenic	Pathogenic	Panel (pathogenic)	HCM	F	Heterozygous	Unknown	1	None
RBM20	Tier 1: Primary	Signaling	chr10:112572062	chr10:110812304	G>A	NM_001134363	exon9	c.1907G>A	p.R636H	nonsynonymous SNV	0	0	1.314e-05	European (0)	European (0.000004880)	0.99	0.818 (0.762 - 0.878)	0.157 (0.088 - 0.295)	Pathogenic	Pathogenic/Likely pathogenic	N/A	DCM	M	Heterozygous	Unknown	1	None
RBM20	Tier 1: Primary	Signaling	chr10:112581114	chr10:110821356	G>A	NM_001134363	exon11	c.2737G>A	p.E913K	nonsynonymous SNV	0	0	0	European (0)	0	0.99	0.818 (0.762 - 0.878)	0.157 (0.088 - 0.295)	Likely pathogenic	Pathogenic/Likely pathogenic	Panel (likely pathogenic)	DCM	F	Heterozygous	Unknown	1	None
RYR2	Tier 2: Primary	Channel/ACM	chr1:237804241	chr1:237640941	C>T	NM_001035	exon47	c.7160C>T	p.A2387V	nonsynonymous SNV	0	0	0	South Asian (0)	0	1	0.683 (0.657 - 0.710)	0.197 (0.156 - 0.250)	Pathogenic	Pathogenic/Likely pathogenic	N/A	ACM	M	Heterozygous	Unknown	1	None
⤉TMEM70	Tier 1: Secondary	Signaling	chr8:74891018	chr8:73978783	C>T	NM_017866	exon2	c.238C>T	p.R80*	stopgain	2	6.38e-05	1.316e-05	European (0)	African (0.000008010)	0.0293	0.970 (0.844 - 1.116)	0.402 (0.197 - 0.920)	Pathogenic	Pathogenic	N/A	HCM	M	Heterozygous	Unknown	1	None
TNNI3	Tier 1: Primary	Sarcomere	chr19:55663260	chr19:55151892	C>T	NM_000363	exon8	c.575G>A	p.R192H	nonsynonymous SNV	0	0	0	European (0)	0	0.0963	0.684 (0.575 - 0.815)	0.303 (0.148 - 0.692)	Likely pathogenic	Pathogenic	N/A	RCM	M	Heterozygous	Unknown	1	None
TNNI3	Tier 1: Primary	Sarcomere	chr19:55663285	chr19:55151917	C>T	NM_000363	exon8	c.550G>A	p.E184K	nonsynonymous SNV	0	0	0	European (0)	0	0.0963	0.684 (0.575 - 0.815)	0.303 (0.148 - 0.692)	Likely pathogenic	Likely pathogenic	Likely pathogenic	DCM	M	Heterozygous	de novo	1	None
TNNI3	Tier 1: Primary	Sarcomere	chr19:55665403	chr19:55154035	C>T	NM_000363	exon7	c.544G>A	p.E182K	nonsynonymous SNV	0	0	0	European (0)	0	0.0963	0.684 (0.575 - 0.815)	0.303 (0.148 - 0.692)	Likely pathogenic	Pathogenic/Likely pathogenic​	Panel (likely pathogenic)	DCM	M	Heterozygous	de novo	1	None
TNNI3	Tier 1: Primary	Sarcomere	chr19:55665438	chr19:55154070	C>T	NM_000363	exon7	c.509G>A	p.R170Q	nonsynonymous SNV	0	0	0	European (0)	0	0.0963	0.684 (0.575 - 0.815)	0.303 (0.148 - 0.692)	Likely pathogenic	Pathogenic	Panel (likely pathogenic)	RCM	M	Heterozygous	Unknown	1	None
TNNI3	Tier 1: Primary	Sarcomere	chr19:55665463	chr19:55154095	G>A	NM_000363	exon7	c.484C>T	p.R162W	nonsynonymous SNV	10	4.02e-05	6.586e-06	South Asian (0.00009803)	0	0.0963	0.684 (0.575 - 0.815)	0.303 (0.148 - 0.692)	Likely pathogenic	Pathogenic/Likely pathogenic	Panel (probably pathogenic)	HCM	M	Homozygous	Unknown	1	None
TNNI3	Tier 1: Primary	Sarcomere	chr19:55665477	chr19:55154109	G>A	NM_000363	exon7	c.470C>T	p.A157V	nonsynonymous SNV	0	0	0	European (0)	0	0.0963	0.684 (0.575 - 0.815)	0.303 (0.148 - 0.692)	Pathogenic	Pathogenic	Panel (pathogenic)	HCM	M	Heterozygous	Unknown	1	MYBPC3:p.P955fs
TNNT2	Tier 1: Primary	Sarcomere	chr1:201331098	chr1:201361970	ATCT>A	NM_000364	exon13	c.641_643AGA[3]	p.K217del	in-frame deletion	0	0	0	European (0)	0	0.002	0.738 (0.636 - 0.858)	0.365 (0.219 - 0.638)	Likely pathogenic	Pathogenic/Likely pathogenic	N/A	DCM	M	Heterozygous	Unknown	1	None
TNNT2	Tier 1: Primary	Sarcomere	chr1:201333464	chr1:201364336	G>A	NM_000364	exon11	c.451C>T	p.R151W	nonsynonymous SNV	0	0	0	European,European (0)	0	0.002	0.738 (0.636 - 0.858)	0.365 (0.219 - 0.638)	Pathogenic	Pathogenic	Panel (pathogenic), Panel (pathogenic)	DCM,DCM	F,M	Heterozygous,Heterozygous	Unknown, Unknown	2	None,None
TNNT2	Tier 1: Primary	Sarcomere	chr1:201333493	chr1:201364365	C>T	NM_000364	exon11	c.422G>A	p.R141Q	nonsynonymous SNV	0	0	0	European (0)	0	0.002	0.738 (0.636 - 0.858)	0.365 (0.219 - 0.638)	Pathogenic	Pathogenic	Panel (pathogenic)	DCM	F	Heterozygous	Unknown	1	None
TNNT2	Tier 1: Primary	Sarcomere	chr1:201334766	chr1:201365638	A>T	NM_001001430	exon8	c.236T>A	p.I79N	nonsynonymous SNV	1	3.98e-06	6.573e-06	European (0.000008800)	0	0.002	0.738 (0.636 - 0.858)	0.365 (0.219 - 0.638)	Pathogenic	Pathogenic	Panel (pathogenic)	HCM	F	Heterozygous	Paternal (phenotype positive HCM)	1	None
TPM1	Tier 1: Primary	Sarcomere	chr15:63335112	chr15:63042913	CAAG>C	NM_001018005	exon27	c.88_90delAAG	p.K30del	in-frame deletion	0	0	0	European (0)	0	0.00102	0.347 (0.277 - 0.436)	0.434 (0.254 - 0.783)	Likely pathogenic	Unknown	N/A	DCM	F	Heterozygous	de novo	1	None
TTN	Tier 1: Primary	Sarcomere	chr2:179411596	chr2:178546869	CT>C	NM_001267550	exon341	c.94558delA	p.R31520fs	frameshift deletion	0	0	0	European (0)	0	0	1.023 (1.010 - 1.036)	0.327 (0.301 - 0.354)	Likely pathogenic	Unknown	N/A	DCM	M	Heterozygous	Unknown	1	None
TTN	Tier 1: Primary	Sarcomere	chr2:179424782	chr2:178560055	A>AT	NM_001267550	exon326	c.86076dupA	p.S28693fs	frameshift insertion	2	8.09e-06	0	AMR (0)	0	0	1.023 (1.010 - 1.036)	0.327 (0.301 - 0.354)	Pathogenic	Pathogenic	N/A	DCM	M	Heterozygous	Unknown	1	None
TTN	Tier 1: Primary	Sarcomere	chr2:179425349	chr2:178560622	C>A	NM_001267550	exon326	c.85510G>T	p.E28504*	stopgain	0	0	0	European (0)	0	0	1.023 (1.010 - 1.036)	0.327 (0.301 - 0.354)	Likely pathogenic	Likely pathogenic	Single gene (likely pathogenic)	DCM	F	Heterozygous	Maternal (phenotype positive DCM)	1	None
TTN	Tier 1: Primary	Sarcomere	chr2:179450075	chr2:178585348	C>G	NM_001267550	exon309	c.64397-1G>C	N/A	splice acceptor	0	0	0	European (0)	0	0	1.023 (1.010 - 1.036)	0.327 (0.301 - 0.354)	Likely pathogenic	Likely pathogenic	Panel (likely pathogenic)	DCM	M	Heterozygous	Unknown	1	None
VCL	Tier 1: Primary	Z disc	chr10:75855509	chr10:74095751	C>T	NM_003373	exon12	c.1639C>T	p.R547*	stopgain	1	3.98e-06	0	European (0.000008793)	0	0.0468	0.698 (0.644 - 0.755)	0.254 (0.166 - 0.396)	Pathogenic	Uncertain significance	Panel (likely pathogenic)	DCM	M	Heterozygous	Maternal (both parents phenotype negative)	1	None
VCL	Tier 1: Primary	Z disc	chr10:75871869	chr10:74112111	AG>A	NM_014000	exon19	c.2949del	p.K983fs	frameshift deletion, possible cryptic splice site	0	0	0	South Asian (0)	0	0.0468	0.698 (0.644 - 0.755)	0.254 (0.166 - 0.396)	Likely pathogenic	Unknown	N/A	DCM	F	Heterozygous	Unknown	1	None
*VCL	Tier 1: Primary	Z disc	chr10:75874107	chr10:74114349	C>T	NM_003373	exon19	c.2911C>T	p.Q971*	stopgain	0	0	0	European (0)	0	0.0468	0.698 (0.644 - 0.755)	0.254 (0.166 - 0.396)	Pathogenic	Likely pathogenic	Single gene (likely pathogenic)	LVNC	F	Heterozygous	Unknown	1	None
Each row represents a unique variant. When the same variant was observed in multiple cases, all available patient-specific data were included in cells and separated by commas.
*Observed CMP subtype is not the usual phenotype associated with this gene.
⤉Variant was not considered pathogenic for cardiomyopathy due to being heterozygous in an autosomal recessive gene.
CDS, coding sequence; gnomAD, Genome Aggregation Database; pLI, probability of loss of function intolerance; o/e, observed/expected ratio; LoF, loss of function; ACMG, American College of Medical Genetics; AMP, Association for Molecular Pathology; CMP, Cardiomyopathy; HCM, Hypertrophic cardiomyopathy; DCM, dilated cardiomyopathy; LVNC, left ventricular noncompaction cardiomyopathy; RCM, Restricti…

## Sheet: SpTable 2_CNVs CMP genes
Supplementary Table 2. Copy number variants affecting cardiomyopathy genes (n=209 unrelated cases).
Gene	Exon	Regulatory Feature	Tier	Gene category	CNV Type	Genomic Position (hg19)	Genomic Position (hg38)	CNV Size	Cytoband	Copy Number	Variant Type	gnomAD SVs v2.1 Allele Count	gnomAD SVs v2.1 Allele Frequency	Ancestry-specific gnomAD SVs v2.1.1 Allele Frequency	gnomAD v2.1.1 pLI	gnomAD v2.1.1 Missense o/e	gnomAD v2.1.1 LoF o/e	Cardiomyopathy phenotype	Sex	Inheritance	Number of Cases	Additional Pathogenic Variants Harbored By Each Case
*CTNNA3	CTNNA3	-	Tier 2: Primary	Z disc	Exonic	chr10:68252937-68353939	chr10:66493179-66594181	101003	10q21.3	1	Loss	13	0.0005993	European (0.0002623)	0	0.141 (1.064 - 1.223)	0.613 (0.448 - 0.850)	DCM	M	Unknown	1	FLNC:c.3791-1G>C
*CTNNA3	CTNNA3	-	Tier 2: Primary	Z disc	Exonic	chr10:68380591-68388702	chr10:66620833-66628944	8112	10q21.3	1	Loss	0	0	South Asian (0)	0	0.141 (1.064 - 1.223)	0.613 (0.448 - 0.850)	DCM	F	Unknown	1	None
JPH2	JPH2	-	Tier 1: Primary	Structural	Exonic	chr20:42810702-42822155	chr20:44182062-44193515	11454	20q13.12	1	Loss	0	0	European (0)	0	0.740 (0.675 - 0.811)	0.472 (0.296 - 0.781)	DCM	F	Unknown	1	None
NEXN|MIGA1	NEXN|MIGA1	-	Tier 1: Primary	Structural	Exonic	chr1:78344107-78397098	chr1:77878422-77931413	52992	1p31.1	1	Loss	0	0	European (0)	0	1.032 (0.945 - 1.126)	0.554 (0.400 - 0.779)	DCM	F	Unknown	1	None
PLN|CEP85L	PLN|CEP85L	-	Tier 1: Primary	Cytoskeletal	Exonic	chr6:118795780-119044564	chr6:118474617-118723401	248785	6q22.31	1	Loss	0	0	European (0)	0.449	0.670 (0.466 - 0.983)	0.000 (0.000 - 1.557)	HCM	F	Unknown	1	None
⤉TTLL5	-	TGFB3_E4-E5	Tier 2: Primary	Signaling/ACM	Regulatory	chr14:76317137-76322018	chr14:75850794-75855675	4882	14q24.3	1	Loss	0	0	American (0)	0.987	0.694 (0.610 - 0.790)	0.057 (0.019 - 0.270)	HCM	M	Maternal (phenotype positive HCM)	1	None
*Observed CMP subtype is not the usual phenotype associated with this gene.
⤉Regulatory variant was not considered to be pathogenic for cardiomyopathy.
CNV, copy number variant; CMP, Cardiomyopathy; HCM, Hypertrophic cardiomyopathy; DCM, dilated cardiomyopathy; LVNC, left ventricular noncompaction cardiomyopathy; RCM, Restrictive cardiomyopathy; ACM, Arrhythmogenic ventricular cardiomyopathy

## Sheet: SpTable 3_LOF_Novel CMP genes
Supplementary Table 3. Loss of function variants in other candidate cardiomyopathy genes in discovery (n=209) and replication cohorts.
Gene	Heart Expression	Gene function	Rationale for inclusion	Genomic Position (hg19)	Genomic Position (hg38)	Nucleotide Change (hg19)	RefSeq Transcript	Exon	CDS Change	Amino Acid Change	Variant Type	gnomAD v2.1.1 Allele Count	gnomAD v2.1.1 Allele Frequency	gnomAD v3.1.2 Allele Frequency	Ancestry-specific gnomAD v2.1.1 Allele Frequency	gnomAD v3.1.2 Popmax Allele Frequency	gnomAD v2.1.1 pLI	gnomAD v2.1.1 Missense o/e	gnomAD v2.1.1 LoF o/e	Cardiomyopathy phenotype	Sex	Zygosity	Inheritance	Number of Cases	Additional Pathogenic Variants Harbored By Each Case	Total Number Of High-Risk Regulatory Variants Harbored By Each Case
Discovery cohort (n=209)
BAG5	Expressed	Protects cardiac cells from endoplasmic reticulum stress-induced apoptosis.	Low pLI score but homozygous LoF variant. Reported six times as a heterozygous variant in gnomAD, but not as a homozygous variant.	chr14:104027252	chr14:103560915	G>A	NM_001015049	exon2	c.373C>T	p.Gln125*	stopgain	6	2.39e-05	0	South Asian (0.0001960)	0	0	0.935 (0.840 - 1.040)	0.700 (0.440 - 1.159)	DCM	M	Homozygous	Unknown	1	None	0
CAMK2G	Expressed	Calcium signaling	High pLI score.	chr10:75576556	chr10:73816798	C>CA	NM_001320898	exon20	c.1689dup	p.V564fs	frameshift insertion	0	0	0	European (0)	0	0.999	0.422 (0.368 - 0.485)	0.105 (0.051 - 0.241)	DCM	M	Heterozygous	Maternal (both parents phenotype negative)	1	None	0
FHOD3	Elevated	Actin cytoskeleton organizer	Elevated expression in the heart. Recent association with CMP in literature (PMID: 32335906).	chr18:34232749	chr18:36652786	CA>C	NM_001281740.2	exon12	c.1504del	p.T502fs	frameshift deletion	1	7.43461e-06	0	European (0.00001898)	0	0.066509	0.914 (0.859 - 0.971)	0.246 (0.166 - 0.374)	DCM	M	Heterozygous	Unknown	1	None	0
NRAP	Elevated	Myofibril anchoring protein	Elevated expression in the heart. Homozygous LOF variant in gene with low pLI score. Supported by Zebrafish studies. Previous study describing homozygous NRAP variant in DCM family (PMID: 28611399).	chr10:115401188	chr10:113641429	T>TAGCG	NM_001261463.1	exon13	c.1255_1258dup	p.Y420fs	frameshift insertion	0	0	0	South Asian (0)	0	3.2577e-50	1.015 (0.963 - 1.070)	0.835 (0.700 - 0.999)	DCM	M	Homozygous	Unknown	1	None	0
PDE4DIP	Elevated	Anchor phosphodiesterase 4D to the Golgi/centrosome region of the cell	Involved in the phosphorylation of cMyBPC as well as cTNI, hence this gene is an important regulator of cardiac contractility and might itself be considered a candidate HCM-causing or modifying factor.	chr1:144955253	chr1:148929236	C>A	NM_014644	exon2	c.181G>T	p.E61*	stopgain	9	3.18613e-05	6.574e-05	European (0.00006210)	European (0.00006804)	2.6099e-37	1.124 (1.070 - 1.181)	0.680 (0.564 - 0.824)	DCM	M	Heterozygous	Unknown	1	None	0
PTGDS	Elevated	Neuromodulator as well as a trophic factor in the central nervous system, also involved in smooth muscle contraction/relaxation and is a potent inhibitor of platelet aggregation	Elevated expression in the heart.	chr9:139873683	chr9:136979231	AGT>A	NM_000954.5	exon3	c.267_268del	p.C89fs	frameshift deletion	0	0	0	African (0)	0	0.0050922	0.862 (0.733 - 1.017)	0.430 (0.234 - 0.848)	DCM	M	Heterozygous	Unknown	1	None	0
RLF	Expressed	Zinc finger protein	High pLI score. In situ hybridisation analysis localized expression of Rlf to the endocardium and epicardium of embryonic and postnatal hearts, and transiently to cardiomyocytes during heart looping and early chamber formation stages. RNA-seq analysis of Rlf mutant hearts highlighted defective NOTCH pathway signalling, recently described as one cause of LVNC.	chr1:40656435	chr1:40190763	TTATTGTAGGAGTTGTTTCGAATTACTG>T	NM_012421	exon3	c.393-8_411del	N/A	splice acceptor	0	0	0	European (0)	0	1	0.688 (0.645 - 0.733)	0.000 (0.000 - 0.040)	HCM	F	Heterozygous	Unknown	1	None	0
RND1	Expressed	Organization of the actin cytoskeleton	Rho-family GTPase 1 (Rnd1) is a biomechanical stress-sensitive activator of cardiomyocyte hypertrophy (PMID: 30797814). Moderate pLI.	chr12:49259459	chr12:48865676	T>TG	NM_014470	exon1	c.91dup	p.Q31fs	frameshift insertion	0	0	0	European (0)	0	0.737	0.738 (0.627 - 0.870)	0.152 (0.061 - 0.480)	DCM	M	Heterozygous	Unknown	1	None	0
SMURF1	Expressed	Outflow tract septation in mammalian heart	Key downstream effector of activin-mediated ActRII signaling, which increases proteasome-dependent degradation of sarcoplasmic reticulum Ca2+ ATPase (SERCA2a), a critical determinant of cardiomyocyte function. (PMID 30842316). Moderate pLI.	chr7:98638155	chr7:99040532	CAA>C	NM_020429	exon14	c.1472_1473del	p.F491fs	frameshift deletion	0	0	0	European (0)	0	0.612	0.632 (0.572 - 0.697)	0.213 (0.131 - 0.362)	HCM	M	Heterozygous	Unknown	1	None	0
TRPM4	Expressed	Transport of monovalent cations across membranes	Known autosomal dominant gene for progressive familial heart block, and to LVNC, but not to DCM.	chr19:49671515	chr19:49168258	A>G	NM_001195227	exon5	c.449-2A>G	N/A	splice acceptor	2	7.96e-06	0	European (0.00001759)	0	0	0.904 (0.850 - 0.961)	0.876 (0.703 - 1.099)	DCM	F	Heterozygous	Maternal (both parents phenotype negative)	1	None	0
100,000 Genomes Project replication cohort (n=1266)
FHOD3	Elevated	Actin cytoskeleton organizer	Elevated expression in the heart. Recent association with CMP in literature (PMID: 32335906).	chr18:34232749	chr18:36652786	CA>C	NM_001281740	exon12	c.1504del	p.T502fs	frameshift deletion	1	7.435e-06	0	European (0.00001898)	0	0.067	0.914 (0.859 - 0.971)	0.246 (0.166 - 0.374)	DCM	M	Heterozygous	Unknown	1	N/A	N/A
FHOD3	Elevated	Actin cytoskeleton organizer	Elevated expression in the heart. Recent association with CMP in literature (PMID: 32335906).	chr18:34232893	chr18:36652930	G>A	NM_001281740	exon12	c.1646+1G>A	N/A	splice donor	0	0	0	European,European,European (0)	0	0.066509	0.914 (0.859 - 0.971)	0.246 (0.166 - 0.374)	HCM,HCM,HCM	M,F,M	Heterozygous	Unknown	3	N/A	N/A
FHOD3	Elevated	Actin cytoskeleton organizer	Elevated expression in the heart. Recent association with CMP in literature (PMID: 32335906).	chr18:34232893	chr18:36652930	G>T	NM_001281740	exon12	c.1646+1G>T	N/A	splice donor	0	0	0	European (0)	0	0.066509	0.914 (0.859 - 0.971)	0.246 (0.166 - 0.374)	HCM	M	Heterozygous	Unknown	1	N/A	N/A
PDE4DIP	Elevated	Anchor phosphodiesterase 4D to the Golgi/centrosome region of the cell	Involved in the phosphorylation of cMyBPC as well as cTNI, hence this gene is an important regulator of cardiac contractility and might itself be considered a candidate HCM-causing or modifying factor.	chr1:144863409	chr1:149021058	CTG>C	NM_014644	exon37	c.5992_5993del	p.Q1998fs	frameshift deletion	10	3.53942e-05	0	European (0.00007762)	0	2.6099e-37	1.124 (1.070 - 1.181)	0.680 (0.564 - 0.824)	HCM	F	Heterozygous	Unknown	1	N/A	N/A
PDE4DIP	Elevated	Anchor phosphodiesterase 4D to the Golgi/centrosome region of the cell	Involved in the phosphorylation of cMyBPC as well as cTNI, hence this gene is an important regulator of cardiac contractility and might itself be considered a candidate HCM-causing or modifying factor.	chr1:144877210	chr1:149007262	G>A	NM_014644	exon28	c.4477C>T	p.R1493*	stopgain	4	1.59272e-05	1.344e-05	South Asian (0)	European (0.000004920)	2.6099e-37	1.124 (1.070 - 1.181)	0.680 (0.564 - 0.824)	HCM	M	Heterozygous	Unknown	1	N/A	N/A
PDE4DIP	Elevated	Anchor phosphodiesterase 4D to the Golgi/centrosome region of the cell	Involved in the phosphorylation of cMyBPC as well as cTNI, hence this gene is an important regulator of cardiac contractility and might itself be considered a candidate HCM-causing or modifying factor.	chr1:144931359	chr1:148953128	AT>A	XM_005272981.1	exon1	c.349del	p.M117fs	frameshift deletion	1	3.53527e-06	0	European (0.000007742)	0	2.6099e-37	1.124 (1.070 - 1.181)	0.680 (0.564 - 0.824)	HCM	M	Heterozygous	Unknown	1	N/A	N/A
PTGDS	Elevated	Neuromodulator as well as a trophic factor in the central nervous system, also involved in smooth muscle contraction/relaxation and is a potent inhibitor of platelet aggregation	Elevated expression in the heart.	chr9:139873453	chr9:136979001	G>GCGCT	NM_000954.5	exon2	c.124_127dup	p.G41fs	frameshift insertion	2	8.33236e-06	0	South Asian (0.00006600)	0	0.0050922	0.862 (0.733 - 1.017)	0.430 (0.234 - 0.848)	HCM	M	Heterozygous	Unknown	1	N/A	N/A
TRPM4	Expressed	Transport of monovalent cations across membranes	Known autosomal dominant gene for progressive familial heart block, and to LVNC, but not to DCM.	chr19:49684698	chr19:49181441	CG>C	NM_017636	exon10	c.1249del	p.D417fs	frameshift deletion	11	3.896e-05	3.326e-05	South Asian (0)	European (0.00001978)	0	0.904 (0.850 - 0.961)	0.876 (0.703 - 1.099)	HCM	F	Heterozygous	Unknown	1	N/A	N/A
Australian replication cohort (n=587)
FHOD3	Elevated	Actin cytoskeleton organizer	Elevated expression in the heart. Recent association with CMP in literature (PMID: 32335906).	chr18:34232893	chr18:36652930	G>C	NM_001281740	exon12	c.1646+1G>C	N/A	splice donor	0	0	0	North African/Middle Eastern (0)	0	0.067	0.914 (0.859 - 0.971)	0.246 (0.166 - 0.374)	HCM	M	Heterozygous	Proband and two affected children	1	None	N/A
TRPM4	Expressed	Transport of monovalent cations across membranes	Known autosomal dominant gene for progressive familial heart block, and to LVNC, but not to DCM.	chr19:49669447	chr19:49166190	C>CG	NM_017636	exon3	c.247dup	p.T81fs	frameshift insertion	13	4.891e-05	6.572e-05	Unknown	East Asian (0.00006828)	0	0.904 (0.850 - 0.961)	0.876 (0.703 - 1.099)	DCM	F	Heterozygous	Unknown	1	None	N/A
TRPM4	Expressed	Transport of monovalent cations across membranes	Known autosomal dominant gene for progressive familial heart block, and to LVNC, but not to DCM.	chr19:49674887	chr19:49171630	CAG>C	NM_017636	exon8	c.912_913del	SG304-305SX	frameshift deletion	5	1.781e-05	6.571e-06	Southern and Central Asian (0)	0	0	0.904 (0.850 - 0.961)	0.876 (0.703 - 1.099)	HCM	M	Heterozygous	Unknown	1	None	N/A
TRPM4	Expressed	Transport of monovalent cations across membranes	Known autosomal dominant gene for progressive familial heart block, and to LVNC, but not to DCM.	chr19:49713515	chr19:49210258	C>T	NM_017636	exon21	c.3181C>T	p.Q1061*	stopgain	0	0	0	European (0)	0	0	0.904 (0.850 - 0.961)	0.876 (0.703 - 1.099)	ACM	F	Heterozygous	Unknown	1	None	N/A
South Asian replication cohort (n=100)
PDE4DIP	Elevated	Anchor phosphodiesterase 4D to the Golgi/centrosome region of the cell	Involved in the phosphorylation of cMyBPC as well as cTNI, hence this gene is an important regulator of cardiac contractility and might itself be considered a candidate HCM-causing or modifying factor.	chr1:144952628	chr1:148931861	G>A	NM_014644	exon3	c.280C>T	p.R94*	stopgain	4	7.969e-05	9.276e-05	South Asian (0.0001829)	African (0.0001313)	2.6099e-37	1.124 (1.070 - 1.181)	0.680 (0.564 - 0.824)	HCM	M	Heterozygous	Unknown	1	None	N/A
PDE4DIP	Elevated	Anchor phosphodiesterase 4D to the Golgi/centrosome region of the cell	Involved in the phosphorylation of cMyBPC as well as cTNI, hence this gene is an important regulator of cardiac contractility and might itself be considered a candidate HCM-causing or modifying factor.	chr1:144879278	chr1:149005194	CT>T	NM_014644	exon27	c.4172del	p.S1391fs	frameshift deletion	0	0	0	South Asian (0)	0	2.6099e-37	1.124 (1.070 - 1.181)	0.680 (0.564 - 0.824)	HCM,HCM	F,M	Heterozygous	Unknown	2	None,None	N/A
SMURF1	Expressed	Outflow tract septation in mammalian heart	Key downstream effector of activin-mediated ActRII signaling, which increases proteasome-dependent degradation of sarcoplasmic reticulum Ca2+ ATPase (SERCA2a), a critical determinant of cardiomyocyte function. (PMID 30842316). Moderate pLI.	chr7:98648572	chr7:99050949	C>A	NM_020429	exon9	c.850G>T	p.E284*	stopgain	1	3.19e-05	6.598e-06	South Asian (0)	0	0.612	0.632 (0.572 - 0.697)	0.213 (0.131 - 0.362)	HCM	M	Heterozygous	Unknown	1	None	N/A
CDS, coding sequence; gnomAD, Genome Aggregation Database; pLI, probability of loss of function intolerance; o/e, observed/expected ratio; LoF, loss of function; CMP, Cardiomyopathy; HCM, Hypertrophic cardiomyopathy; DCM, dilated cardiomyopathy; LVNC, left ventricular noncompaction cardiomyopathy; RCM, Restrictive cardiomyopathy; ACM, Arrhythmogenic ventricular cardiomyopathy

## Sheet: SpTable 4_RegSnvs CMP genes
Supplementary Table 4. High-risk (and candidate) regulatory SNVs in regulatory elements of cardiomyopathy genes (n=209 cases).
Prioritized high-risk regulatory variants in gene elusive cases
Gene	Feature	Tier	Gene category	Genomic Position (hg19)	Genomic Position (hg38)	Nucleotide Change (hg19)	Ensembl Regulatory Feature	motifbreakR cardiac transcription factor motif lost	motifbreakR cardiac transcription factor motif gained	TFBS Tools	gnomAD v2.1.1 Allele Count	gnomAD v2.1.1 Allele Frequency	gnomAD v3.1.2 Allele Frequency	Ancestry-specific gnomAD v2.1.1 Allele Frequency	gnomAD v3.1.2 Popmax Allele Frequency	gnomAD pLI	gnomAD Missense o/e	gnomAD LoF o/e	Active In Human Left Ventricle	GERP	CADD PHRED	Odds Ratio Discovery vs Controls (95% Confidence Interval)	Odds Ratio 100,000 Genomes Project vs Controls (95% Confidence Interval)	Cardiomyopathy phenotype	Sex	Zygosity	Inheritance	Associated figure	Number Of Gene Elusive Cases	Total Number Of Cases	Additional Pathogenic Variants Harbored By Each Case
BRAF	BRAF_P1,BRAF_E10	Tier 1: Secondary	RAS	chr7:140624286	chr7:140924486	C>T	ENSR00000219140	SP1	N/A	RegulomeDB, motifbreakR, DeepSEA	2	6.38488e-05	0.0002037	European (0.0001299)	South Asian (0.0001687)	0.99995	0.48711 (0.434 - 0.547)	0.099581 (0.051 - 0.209)	Yes	-0.928	9.577	1.649 (0.504 -5.39)	0.891 (0.404-1.964)	DCM	M	Heterozygous	Unknown	Figure 5a	1	1	None
BRAF	BRAF_P1	Tier 1: Secondary	RAS	chr7:140624693	chr7:140924893	C>T	ENSR00000219140	EBF1,EGR1,TFAP2A,TFAP2E,YY1	N/A	RegulomeDB, motifbreakR, DeepSEA, fathmm	2	7.29288e-05	0.0003138	European (0.00007476)	European (0.00006066)	0.99995	0.48711 (0.434 - 0.547)	0.099581 (0.051 - 0.209)	Yes	1.22	16.59	1.649 (0.504 -5.39)	0.891 (0.404-1.964)	DCM	M	Heterozygous	Paternal (both parents phenotype negative)		1	1	None
DSC2	DSC2_P1	Tier 1: Primary	Desmosomal/ACM	chr18:28681478	chr18:31101515	G>C	ENSR00000101935	N/A	EGR1	RegulomeDB, motifbreakR, DeepSEA	1	3.50067e-05	2.736e-05	European (0.00007304)	African (0.000008220)	5.1749e-08	0.95219 (0.881 - 1.029)	0.469470 (0.327 - 0.689)	Yes	-0.721	0.264	31.964 (1.529-668.174)	13.681 (0.770-243.109)	LVNC	M	Heterozygous	Unknown		1	1	None
DSG2	DSG2_P1	Tier 1: Primary	Desmosomal/ACM	chr18:29077868	chr18:31497905	C>A	ENSR00000101963	SP4,SRF,ZFX	PBX3,SP2	RegulomeDB, motifbreakR, DeepSEA, fathmm	0	0	0	South Asian (0)	0	2.7913e-10	0.96558 (0.901 - 1.035)	0.553480 (0.394 - 0.790)	Yes	3.57	19.25	10.647 (1.399-81.028)	4.557 (0.771-26.942)	HCM	M	Heterozygous	Unknown		1	1	None
DSP	DSP_P1	Tier 1: Primary	Desmosomal/ACM	chr6:7541776	chr6:7541543	G>A	ENSR00000192801	E2F1,FOS,GABPA,IRF1,MYC,SP1,TBP,ZNF219	EOMES	RegulomeDB, motifbreakR, DeepSEA, fathmm	0	0	0	South Asian (0)	0	0.99978	0.95692 (0.916 - 0.999)	0.184790 (0.133 - 0.260)	Yes	3.58	14.99	1.629 (0.756 -3.508)	0.478 (0.261-0.878)	DCM	F	Heterozygous	Unknown	Figure 4b, 5a	1	1	None
DTNA	DTNA_P1	Tier 2: Primary	Dystroglycan	chr18:32073177	chr18:34493213	T>C	ENSR00000102106	FOSL1	EOMES	RegulomeDB, motifbreakR, DeepSEA	0	0	6.591e-06	European (0)	0	0.63459	0.80204 (0.732 - 0.879)	0.210720 (0.126 - 0.368)	Yes	-1.38	10.38	6.656 (2.996-14.785)	1.558 (0.757-3.207)	DCM	M	Heterozygous	Unknown	Figure 5d	1	1	None
DTNA	DTNA_P1	Tier 2: Primary	Dystroglycan	chr18:32073290	chr18:34493326	C>T	ENSR00000102106	CTCF,JUND	N/A	motifbreakR, DeepSEA, fathmm	1	3.19714e-05	5.92e-05	European (0.00006510)	American (0.00002262)	0.63459	0.80204 (0.732 - 0.879)	0.210720 (0.126 - 0.368)	Yes	4.31	19.29	6.656 (2.996-14.785)	1.558 (0.757-3.207)	DCM	F	Heterozygous	Unknown		1	1	None
DTNA	DTNA_P1	Tier 2: Primary	Dystroglycan	chr18:32073296	chr18:34493332	C>G	ENSR00000102106	REST	N/A	motifbreakR, DeepSEA, fathmm	1	3.19509e-05	3.288e-05	European (0.00006504)	European (0.00001972)	0.63459	0.80204 (0.732 - 0.879)	0.210720 (0.126 - 0.368)	Yes	4.31	18.6	6.656 (2.996-14.785)	1.558 (0.757-3.207)	DCM	M	Heterozygous	Unknown	Figure 5d, 5e	1	1	None
DTNA	DTNA_P2	Tier 2: Primary	Dystroglycan	chr18:32173032	chr18:34593068	G>A	ENSR00000102110	ETS1,HIC1,SPI1,SRF	MEIS2	motifbreakR, DeepSEA, fathmm	0	0	6.573e-06	European (0)	0	0.63459	0.80204 (0.732 - 0.879)	0.210720 (0.126 - 0.368)	Yes	2.96	16.83	6.656 (2.996-14.785)	1.558 (0.757-3.207)	DCM	F	Heterozygous	Unknown		1	1	None
EYA4	EYA4_P1	Tier 2: Primary	Signaling	chr6:133562418	chr6:133241280	G>A	ENSR00000203052	EGR1,EGR2,EGR3,EGR4,SP4,TAF1	ATF1,ATF2,ATF3,ATF6,BATF3,CREB1,CREB3,CREB3L1,CREB3L2,E2F1,E4F1,XBP1	RegulomeDB, motifbreakR, DeepSEA	0	0	0	European (0)	0	0.04872	0.82773 (0.749 - 0.915)	0.265260 (0.163 - 0.450)	Yes	-2.92	14.16	2.895 (0.645-13.002)	1.431 (0.475-4.311)	DCM	F	Heterozygous	Unknown		1	1	None
EYA4	EYA4_E14	Tier 2: Primary	Signaling	chr6:133824037	chr6:133502899	A>C	ENSR00000203069	N/A	RBPJ	motifbreakR, DeepSEA, fathmm	0	0	1.314e-05	European (0)	European (0.000004880)	0.04872	0.82773 (0.749 - 0.915)	0.265260 (0.163 - 0.450)	Yes	1.74	15.67	2.895 (0.645-13.002)	1.431 (0.475-4.311)	DCM	M	Heterozygous	Unknown		1	1	None
FKTN	FKTN_P1,FKTN_E2	Tier 1: Secondary	Dystroglycan	chr9:108319991	chr9:105557710	A>C	ENSR00000239126	DMRT2,DMRT3,FOXG1,FOXK1,ISX,MSX2	N/A	RegulomeDB, motifbreakR, DeepSEA	0	0	0	European (0)	0	8.6576e-07	1.00850 (0.907 - 1.123)	0.538370 (0.355 - 0.842)	Yes	-0.756	8.468	58.095 (3.116-1083.082)	3.145 (0.128-77.268)	DCM	F	Heterozygous	Unknown	Figure 5a	1	1	None
FKTN	FKTN_P1	Tier 1: Secondary	Dystroglycan	chr9:108320330	chr9:105558049	G>A	ENSR00000239126	BCL3,IKZF1,MAX,RBPJ,ZNF143	RFX3	RegulomeDB, motifbreakR, DeepSEA	2	6.37105e-05	5.256e-05	East Asian (0.001284)	East Asian (0.0005033)	8.6576e-07	1.00850 (0.907 - 1.123)	0.538370 (0.355 - 0.842)	Yes	-2.44	0.967	58.095 (3.116-1083.082)	3.145 (0.128-77.268)	RCM	M	Heterozygous	Unknown	Figure 4c, 5a	1	1	None
JPH2	JPH2_E2	Tier 1: Primary	Structural	chr20:42765880	chr20:44137240	C>G	ENSR00000137468	EGR1,KLF4,MTF1,PLAG1,SP1,SP3,TBP,ZNF219	E2F1,EGR1,KLF12	RegulomeDB, motifbreakR, DeepSEA	0	0	0	European (0)	0	4.5187e-05	0.74013 (0.675 - 0.811)	0.471630 (0.296 - 0.781)	Yes	-1.61	0.364	1.818 (0.797-4.144)	0.608 (0.323-1.143)	DCM	F	Heterozygous	Unknown		1	1	None
LAMP2	LAMP2_P1	Tier 1: Secondary	Lysosomal	chrX:119602925	chrX:120469070	G>A	ENSR00000248420	E2F1	NRF1,TAF1	motifbreakR, DeepSEA, fathmm	0	0	0	African (0)	0	0.26698	0.80339 (0.690 - 0.937)	0.248010 (0.112 - 0.641)	Yes	0.0353	13.38	6.357 (0.658-61.407)	3.853 (0.632-23.473)	DCM	F	Heterozygous	Unknown		1	1	None
MYOZ2	MYOZ2_E3	Tier 2: Primary	Z disc	chr4:119967732	chr4:119046577	C>A	ENSR00000172449	SIX4,TBR1,TBX1,TBX15,TBX20,TBX5,ZEB1	MSX1	RegulomeDB, motifbreakR, DeepSEA, fathmm	0	0	6.569e-05	European (0)	European (0.00001170)	0.0015748	0.87315 (0.754 - 1.013)	0.542830 (0.296 - 1.071)	Yes	4.58	19.47	1.559 (0.607-4.007)	0.954 (0.521-1.743)	HCM	M	Heterozygous	Maternal (both parents phenotype negative)		1	1	None
NEXN	NEXN_P1	Tier 1: Primary	Structural	chr1:78354257	chr1:77888572	A>G	ENSR00000008754	N/A	RFX5	motifbreakR, DeepSEA, fathmm	0	0	6.578e-06	European (0)	0	3.9115e-11	1.03160 (0.945 - 1.126)	0.554160 (0.400 - 0.779)	Yes	3.84	22.5	1.739 (0.607-4.983)	0.346 (0.132-0.912)	DCM	F	Heterozygous	Unknown		1	1	None
NEXN	NEXN_P1,NEXN_E7	Tier 1: Primary	Structural	chr1:78354998	chr1:77889313	C>G	ENSR00000008754	GLIS2,PATZ1,PLAG1,RREB1,SP1,VDR,ZNF219	EGR1,EGR3,EGR4,IRF1,SP1,SP4,TBP	RegulomeDB, motifbreakR, DeepSEA	0	0	1.323e-05	East Asian (0)	East Asian (0.00006857)	3.9115e-11	1.03160 (0.945 - 1.126)	0.554160 (0.400 - 0.779)	Yes	1.31	4.428	1.739 (0.607-4.983)	0.346 (0.132-0.912)	DCM	F	Heterozygous	Unknown		1	1	None
NEXN	NEXN_P1	Tier 1: Primary	Structural	chr1:78355115	chr1:77889430	A>T	ENSR00000008754	HOXA10,HOXA11,HOXC11,HOXC12,HOXD11,HOXD12	GMEB2	RegulomeDB, motifbreakR, DeepSEA	1	3.29685e-05	0.0001608	European (0.00006721), South Asian (0)	European (0.0001356)	3.9115e-11	1.03160 (0.945 - 1.126)	0.554160 (0.400 - 0.779)	Yes	0.235	8.263	1.739 (0.607-4.983)	0.346 (0.132-0.912)	DCM,HCM	M,M	Heterozygous,Heterozygous	Unknown, Unknown		2	2	None,None
PRKAG2	PRKAG2_E15	Tier 1: Primary	Metabolic	chr7:151392181	chr7:151695095	A>C	ENSR00000219890	EN1,GBX2	REST	RegulomeDB, motifbreakR, DeepSEA, fathmm	0	0	6.574e-06	European (0)	0	0.99692	0.74217 (0.667 - 0.826)	0.099222 (0.044 - 0.256)	Yes	3.07	19.15	1.596 (0.926-2.751)	0.639 (0.436-0.937)	DCM	M	Heterozygous	Unknown	Figure 4e	1	1	None
PRKAG2	PRKAG2_E23	Tier 1: Primary	Metabolic	chr7:151480181	chr7:151783095	G>A	ENSR00000219905	ETS1,PBX3	N/A	RegulomeDB, motifBreakR, DeepSea, fathmm	0	0	0	European (0)	0	0.99692	0.74217 (0.667 - 0.826)	0.099222 (0.044 - 0.256)	Yes	0.569	10.82	1.596 (0.926-2.751)	0.639 (0.436-0.937)	ACM	M	Heterozygous	Paternal (phentype positive ACM)		1	1	None
PRKAG2	PRKAG2_P4	Tier 1: Primary	Metabolic	chr7:151573117	chr7:151876032	C>G	ENSR00000219921	PLAG1,RREB1,SP1,STAT3,ZNF219	RUNX2,RUNX3	RegulomeDB, motifbreakR, DeepSEA	2	6.52188e-05	4.641e-05	European (0)	African (0.00003275)	0.99692	0.74217 (0.667 - 0.826)	0.099222 (0.044 - 0.256)	Yes	0.64	8.561	1.596 (0.926-2.751)	0.639 (0.436-0.937)	LVNC	M	Heterozygous	Unknown		1	1	None
SOS1	SOS1_P1	Tier 1: Secondary	RAS	chr2:39347113	chr2:39119972	G>A	ENSR00000115638	MAFB	PBX3	motifbreakR, DeepSEA, fathmm	0	0	0	African (0)	0	1	0.67573 (0.626 - 0.729)	0.066728 (0.034 - 0.140)	Yes	1.05	12.7	1.492 (0.583-3.819)	0.642 (0.332-1.241)	DCM	M	Heterozygous	Not maternal (phenotype negative)		1	1	None
SOS1	SOS1_P1	Tier 1: Secondary	RAS	chr2:39348144	chr2:39121003	C>T	ENSR00000115638	POU2F2,REST	N/A	RegulomeDB, motifbreakR, DeepSEA, fathmm	0	0	2.629e-05	European (0)	African (0.000008000)	1	0.67573 (0.626 - 0.729)	0.066728 (0.034 - 0.140)	Yes	3.35	17.9	1.492 (0.583-3.819)	0.642 (0.332-1.241)	DCM	F	Heterozygous	Unknown		1	1	None
TCAP	TCAP_P1,TCAP_E2	Tier 2: Primary	Z disc	chr17:37819968	chr17:39663715	C>T	ENSR00000093968	EGR1,GLIS2,INSM1,KLF13,REST,SP2,SP4,YY1,ZBTB7A,ZNF143,ZNF281	RXRA	RegulomeDB, motifbreakR, DeepSEA	0	0	2.638e-05	European (0)	European (0.00001975)	0.18939	0.97642 (0.831 - 1.151)	0.301530 (0.122 - 0.948)	Yes	-2.03	8.415	2.895 (0.645-13.002)	2.976 (1.121-7.896)	DCM	F	Heterozygous	Unknown		1	1	None
TGFB3	TGFB3_E1	Tier 2: Primary	Signaling/ACM	chr14:76289218	chr14:75822875	A>G	ENSR00000070977	N/A	RXRA	motifbreakR, DeepSEA, fathmm	0	0	6.571e-06	East Asian (0)	0	0.98727	0.69384 (0.610 - 0.790)	0.056837 (0.019 - 0.270)	Yes	5.47	19.63	2.030 (1.145-3.597)	0.607 (0.388-0.949)	RCM	F	Heterozygous	Unknown	Figure 4f, 5a, 5d	1	1	None
TGFB3	TGFB3_E1	Tier 2: Primary	Signaling/ACM	chr14:76289364	chr14:75823021	G>A	ENSR00000070977	EGR1,ELK1,ELK3,ELK4,ERG,ETV1,ETV4,ETV6,FEV,GABPA,IRF4,IRF7,NFE2L2,SPI1	IRF2,NFIC	motifbreakR, DeepSEA, fathmm	2	6.37064e-05	3.943e-05	European (0.00006481)	American (0.00002261)	0.98727	0.69384 (0.610 - 0.790)	0.056837 (0.019 - 0.270)	Yes	5.87	20.4	2.030 (1.145-3.597)	0.607 (0.388-0.949)	DCM	F	Heterozygous	Unknown	Figure 5d	1	1	None
TGFB3	TGFB3_E1	Tier 2: Primary	Signaling/ACM	chr14:76289887	chr14:75823544	C>G	ENSR00000070977	BCL6B,MEIS1,MEIS3,PKNOX1,PKNOX2,TGIF1,TGIF2	SIX4,TBX1,TBX15,TBX2,TBX20,TBX4,TBX5	motifbreakR, DeepSEA, fathmm	0	0	5.914e-05	African (0)	African (0.00006283)	0.98727	0.69384 (0.610 - 0.790)	0.056837 (0.019 - 0.270)	Yes	4.37	17.67	2.030 (1.145-3.597)	0.607 (0.388-0.949)	HCM	F	Heterozygous	Unknown		1	1	None
TGFB3	TGFB3_E9	Tier 2: Primary	Signaling/ACM	chr14:76372149	chr14:75905806	C>T	ENSR00000070993	N/A	N/A	RegulomeDB, DeepSEA, fathmm	1	3.1841e-05	1.314e-05	American (0)	0	0.98727	0.69384 (0.610 - 0.790)	0.056837 (0.019 - 0.270)	Yes	4.16	13.61	2.030 (1.145-3.597)	0.607 (0.388-0.949)	DCM	M	Heterozygous	Unknown	Figure 5d	1	1	None
TGFB3	TGFB3_P1	Tier 2: Primary	Signaling/ACM	chr14:76448179	chr14:75981836	T>A	ENSR00000071002	HNF1A	HOXA5	motifbreakR, DeepSEA, fathmm	0	0	1.971e-05	European (0)	European (0.00001171)	0.98727	0.69384 (0.610 - 0.790)	0.056837 (0.019 - 0.270)	Yes	2.67	18.22	2.030 (1.145-3.597)	0.607 (0.388-0.949)	LVNC	M	Heterozygous	Unknown	Figure 5d	1	1	None
VCL	VCL_P1	Tier 1: Primary	Z disc	chr10:75757565	chr10:73997807	C>A	ENSR00000029905	N/A	ZFX,ZNF263	motifbreakR, DeepSEA, fathmm	0	0	0	European (0)	0	0.046788	0.69758 (0.644 - 0.755)	0.253520 (0.166 - 0.396)	Yes	-1.11	15.4	1.305 (0.639-2.663)	0.520 (0.315-0.860)	DCM	F	Heterozygous	Unknown		1	1	None
Candidate regulatory variants
BRAF	BRAF_P1,BRAF_E10	Tier 1: Secondary	RAS	chr7:140624223	chr7:140924423	G>A	ENSR00000219140	EGR1|IRF1|SP4	NANOG|NFKB1	RegulomeDB, motifBreakR, DeepSea	1	3.19163e-05	5.257e-05	European (0.00006498)	European (0.00004764)	0.99995	0.48711 (0.434 - 0.547)	0.099581 (0.051 - 0.209)	Yes	1.32	14.95	1.649 (0.504 -5.39)	0.891 (0.404-1.964)	RCM	F	Heterozygous	Unknown	Figure 4a, 5a, 5d, 5e	0	1	FLNC:p.A1186V
DSP	DSP_P1	Tier 1: Primary	Desmosomal/ACM	chr6:7541468	chr6:7541235	T>C	ENSR00000192801	FOXA1|FOXB1|FOXC1|HNF1A|HNF1B|NKX6-2	FOXA1|FOXD1|FOXF2|FOXG1|FOXI1|FOXJ1|FOXJ2|FOXJ3|FOXK1|FOXO1|FOXO3|FOXO6|FOXQ1|RARA|RARB|RARG	RegulomeDB, motifBreakR, DeepSea	1	3.18634e-05	0	European (0.00006487)	0	0.99978	0.95692 (0.916 - 0.999)	0.184790 (0.133 - 0.260)	Yes	-1.68	12.1	1.629 (0.756 -3.508)	0.478 (0.261-0.878)	DCM	M	Heterozygous	Unknown	Figure 5d, 5e	0	1	TTN:p.R31520fs
DSP	DSP_P1	Tier 1: Primary	Desmosomal/ACM	chr6:7541847	chr6:7541614	C>G	ENSR00000192801	N/A	INSM1|SP1|ZNF219|ZNF281	motifBreakR, DeepSea, fathmm	0	0	1.972e-05	European (0)	European (0.000004880)	0.99978	0.95692 (0.916 - 0.999)	0.184790 (0.133 - 0.260)	Yes	3.06	22	1.629 (0.756 -3.508)	0.478 (0.261-0.878)	HCM	M	Heterozygous	Unknown	Figure 5d	0	1	MYH7:p.R719W
DSP	DSP_P1	Tier 1: Primary	Desmosomal/ACM	chr6:7542115	chr6:7541882	C>T	ENSR00000192801	N/A	E2F1|NFIA|NFIB|NFIC	motifBreakR, DeepSea, fathmm	14	5.88567e-05	9.21e-05	European (0.0001148)	European (0.00007912)	0.99978	0.95692 (0.916 - 0.999)	0.184790 (0.133 - 0.260)	Yes	1.97	18.7	1.629 (0.756 -3.508)	0.478 (0.261-0.878)	HCM	M	Heterozygous	Unknown		0	1	MYBPC3:p.E258K
DTNA	DTNA_P1	Tier 2: Primary	Dystroglycan	chr18:32072866	chr18:34492902	A>G	ENSR00000379179	HSF1|POU1F1|POU2F1|POU2F2	N/A	RegulomeDB, motifBreakR, DeepSea	0	0	7.227e-05	African (0)	South Asian (0.0001688)	0.63459	0.80204 (0.732 - 0.879)	0.210720 (0.126 - 0.368)	N/A	0.0555	10.32	6.656 (2.996-14.785)	1.558 (0.757-3.207)	LVNC	M	Heterozygous	Unknown	Figure 5a	1	1	None
DTNA	DTNA_P1	Tier 2: Primary	Dystroglycan	chr18:32072943	chr18:34492979	C>A	ENSR00000379179	RORA|RXRA|THRB	N/A	motifBreakR, DeepSea, fathmm	0	0	0	East Asian (0)	0	0.63459	0.80204 (0.732 - 0.879)	0.210720 (0.126 - 0.368)	N/A	0.355	16.32	6.656 (2.996-14.785)	1.558 (0.757-3.207)	DCM	F	Heterozygous	Unknown		1	1	None
DTNA	DTNA_P2	Tier 2: Primary	Dystroglycan	chr18:32173067	chr18:34593103	C>T	ENSR00000102110	N/A	FOXQ1	motifBreakR, DeepSea, fathmm	1	3.18532e-05	1.314e-05	European (0)	0	0.63459	0.80204 (0.732 - 0.879)	0.210720 (0.126 - 0.368)	Yes	3.33	19.47	6.656 (2.996-14.785)	1.558 (0.757-3.207)	HCM	M	Heterozygous	Unknown	Figure 5d	0	1	MYH7:p.R719W
FKTN	FKTN_P1	Tier 1: Secondary	Dystroglycan	chr9:108320345	chr9:105558064	G>T	ENSR00000239126	N/A	VDR|ZNF143	RegulomeDB, motifBreakR, DeepSea	0	0	0	European (0)	0	8.6576e-07	1.00850 (0.907 - 1.123)	0.538370 (0.355 - 0.842)	Yes	-0.493	6.801	58.095 (3.116-1083.082)	3.145 (0.128-77.268)	HCM	M	Heterozygous	Not paternal (phentype positive HCM)		0	1	MYBPC3:p.W792fs
LARGE1	LARGE1_P1	Tier 1: Secondary	Dystroglycan	chr22:34316416	chr22:33920428	C>T	ENSR00000145618	CTCFL|SP4|ZBTB7A	N/A	motifBreakR, DeepSea, fathmm	0	0	6.733e-06	European (0)	0	0.98934	0.74105 (0.678 - 0.810)	0.149550 (0.081 - 0.295)	Yes	-0.463	10.56	1.098 (0.471-2.559)	0.706 (0.425-1.175)	HCM	M	Heterozygous	Unknown	Figure 4d, 5a	1	1	None
LARGE1	LARGE1_P1	Tier 1: Secondary	Dystroglycan	chr22:34316687	chr22:33920699	G>A	ENSR00000145618	GLIS2|ZNF219	FOS	motifBreakR, DeepSea, fathmm	0	0	6.867e-06	South Asian (0)	0	0.98934	0.74105 (0.678 - 0.810)	0.149550 (0.081 - 0.295)	Yes	1.79	11.77	1.098 (0.471-2.559)	0.706 (0.425-1.175)	HCM	M	Heterozygous	Unknown	Figure 5a, 5d	1	1	None
Each row represents a unique variant. When the same variant was observed in multiple cases, all available patient-specific data were included in cells and separated by commas.
TFBS, transcription factor binding site; gnomAD, Genome Aggregation Database; pLI, probability of loss of function intolerance; o/e, observed/expected ratio; LoF, loss of function; GERP, Genomic Evolutionary Rate Profiling score; CADD PHRED, Combined Annotation Dependent Depletion Phred score; ICGC, International Cancer Genome Consortium; CMP, Cardiomyopathy; HCM, Hypertrophic cardiomyopathy; DCM…

## Sheet: SpTable 5_MPRA variants
Supplementary Table 5. Massively parallel reporter assay for Tier 1 SNVs in regulatory elements of cardiomyopathy genes
GeneFeatureID	variant genomic position	dbSNP	native_status	p-value	FDR	log2 fold change
BRAF_P1	chr7:140624286:C:T	rs546076145	no effect	0.810856	0.828875	-0.0712125
BRAF_P1	chr7:140624223:G:A		significant effect	2.57e-25	1.1822e-23	-1.13522
DMD_P1	chrX:31285235:A:T		no effect	0.100565	0.1542	-0.368689
DMD_P1	chrX:31285269:G:A		significant effect	0.000982915	0.00282588	-0.485088
DSP_P1	chr6:7541776:G:A		no effect	0.409378	0.495563	-0.154768
DSP_P1	chr6:7541468:T:C		significant effect	1.27e-05	6.49111e-05	-0.380668
DSP_P1	chr6:7541847:C:G		significant effect	3.72e-05	0.000131631	-2.71819
DTNA_P1	chr18:32073177:T:C		significant effect	9.36e-05	0.000307543	-0.371243
DTNA_P1	chr18:32073296:C:G		significant effect	3.44e-17	7.912e-16	-0.895755
DTNA_P2	chr18:32173067:C:T		significant effect	0.00283829	0.00652807	0.262583
FHL1_E16	chrX:135282819:C:G	rs948281595	no effect	0.0551155	0.0939005	0.264811
LAMP2_P1	chrX:119602925:G:A		no effect	0.560947	0.629355	0.04988
LARGE1_E6	chr22:34263333:C:T		no effect	0.0609428	0.10012	-0.164136
LARGE1_P1	chr22:34316687:G:A		significant effect	0.00651272	0.014266	0.878417
LARGE1_P1	chr22:34316416:C:T		no effect	0.420281	0.495716	-0.40781
LMNA_P5	chr1:156086007:G:A		significant effect	0.0142724	0.0285449	0.301969
LMNA_P5	chr1:156084435:A:G		no effect	0.646165	0.691247	0.0491244
LMNA_P5	chr1:156084894:G:C		no effect	0.610526	0.668672	-0.0533742
MAP2K1_P1	chr15:66679301:C:A		no effect	0.978448	0.978448	0.0197306
NF1_P1	chr17:29421893:G:A		no effect	0.0429609	0.0760077	-0.344614
PRDM16_P1	chr1:2985687:C:T	rs886940486	no effect	0.165181	0.230252	0.13872
PRDM16_P1	chr1:2985696:G:C		significant effect	1.91e-09	2.92867e-08	-0.821276
PRKAG2_E15	chr7:151392181:A:C		no effect	0.0796466	0.126336	0.162543
PRKAG2_P1	chr7:151329563:G:A		significant effect	0.0206786	0.039634	2.23371
PRKAG2_P4	chr7:151574073:G:A	rs543622174	significant effect	0.00146253	0.00373757	0.420015
PRKAG2_P4	chr7:151573117:C:G		no effect	0.254666	0.325407	-0.331203
PTPN11_P1	chr12:112856183:T:C	rs562650043	significant effect	1.91e-06	1.7572e-05	-0.341839
RAF1_P1	chr3:12704657:C:G	rs752397958	significant effect	0.00903685	0.0188952	0.32565
RAF1_P1	chr3:12705739:G:T		significant effect	0.00220123	0.0053293	-0.40787
SHOC2_P1	chr10:112678405:C:G		significant effect	2.22e-05	0.00010212	1.7031
SOS1_P1	chr2:39348144:C:T	rs766532079	no effect	0.121207	0.174235	0.5365
SOS1_P1	chr2:39347113:G:A	rs765760232	no effect	0.551197	0.629355	0.0670903
SOS1_P1	chr2:39348171:C:G		significant effect	0.000693774	0.00212757	-1.03886
TGFB3_E1	chr14:76289364:G:A		significant effect	3.37e-05	0.000131631	0.371699
TGFB3_E1	chr14:76289887:C:G	rs978494974	no effect	0.118167	0.174235	0.199312
TGFB3_E1	chr14:76289218:A:G		significant effect	1.18e-06	1.357e-05	-0.547466
TGFB3_E26	chr14:76455728:A:C	rs372242014	significant effect	0.0228893	0.0421163	-0.263798
TGFB3_E26	chr14:76455812:G:A	rs568597487	significant effect	0.00121505	0.00328778	-0.407928
TGFB3_E9	chr14:76372149:C:T	rs755213379	significant effect	9.11e-06	5.9225e-05	-0.449536
TGFB3_P1	chr14:76448796:A:G	rs369477964	no effect	0.275746	0.342819	0.514541
TGFB3_P1	chr14:76448730:G:C	rs375973742	no effect	0.722524	0.755366	0.154335
TGFB3_P1	chr14:76449144:C:T		significant effect	3.67e-05	0.000131631	-0.679915
TGFB3_P1	chr14:76448179:T:A		significant effect	2.31e-06	1.771e-05	-1.04651
VCL_E15	chr10:75800371:C:T		no effect	0.23658	0.310934	-0.13466
VCL_P1	chr10:75757565:C:A		significant effect	1.03e-05	5.9225e-05	0.947053
VCP_P1	chr9:35072487:C:T	rs572232304	no effect	0.225855	0.305569	-0.971833
FDR, false discovery rate

## Sheet: SpTable 6_Discovery cohort
Supplementary Table 6. Clinical characteristics of pediatric cardiomyopathy probands in the discovery cohort (n=209)
	All	HCM	DCM	LVNC	RCM, ACM, mixed	P-value
	(N=209)	(N=64)	(N=109)	(N = 15)	(N=21)
Male, n (%)	121 (57.9%)	50 (78.1%)	50 (45.9%)	6 (40.0%)	15 (71.4%)	<0.001
Age at phenotypic onset (years)	5.2 ± 5.6	7.3 ± 5.5	3.7 ± 5.2	3.0 ± 4.8	7.9 ± 5.5	<0.001
Follow-up duration (years)	7.6 ± 5.7	8.3 ± 5.9	7.2 ± 5.6	9.0 ± 4.9	6.8 ± 5.6	0.452
Family history of CMP	65 (31.1%)	36 (56.3%)	22 (20.2%)	4 (26.7%)	3 (14.3%)	<0.001
Previous clinical genetic testing	175 (83.7%)	58 (90.6%)	90 (82.6%)	10 (66.7%)	17 (81.0%)	0.1173
Positive clinical genetic testing result	65 (31.1%)	34 (53.1%)	21 (19.3%)	5 (33.3%)	5 (23.8%)	<0.001
Ancestry						0.228
Asian	40 (19.1%)	13 (20.3%)	17 (15.6%)	3 (20.0%)	7 (33.3%)
Black	20 (9.6%)	4 (6.3%)	12 (11.0%)	4 (26.7%)	0 (0.0%)
White	140 (67.0%)	45 (70.3%)	74 (67.9%)	8 (53.3%)	13 (61.9%)
Other	9 (4.3%)	2 (3.1%)	6 (5.5%)	0 (0.0%)	1 (4.8%)
Clinical outcomes
Sudden cardiac death	1 (0.5%)	1 (1.6%)	0 (0.0%)	0 (0.0%)	0 (0.0%)	0.479
Death, any cause	10 (4.8%)	4 (6.3%)	4 (3.7%)	1 (6.7%)	1 (4.8%)	0.682
Major adverse cardiac event	126 (60.3%)	35 (54.7%)	67 (61.5%)	6 (40.0%)	18 (85.7%)	0.023
CMP, Cardiomyopathy; HCM, Hypertrophic cardiomyopathy; DCM, dilated cardiomyopathy; LVNC, left ventricular noncompaction cardiomyopathy; RCM, Restrictive cardiomyopathy; ACM, Arrhythmogenic ventricular cardiomyopathy. All data are presented as percentages or mean ± SD. P value is comparison between different CMP subtypes.
Major adverse cardiac events include any of the following: death, transplant, mechanical circulatory support, sudden cardiac death, resuscitated sudden cardiac arrest, ICD insertion, myectomy

## Sheet: SpTable 7_CMP genes and tiers
Supplementary Table 7. Cardiomyopathy genes (n=84) with annotations.
Gene symbol	Ensembl ID	Gene tier	Gene category	Number of panels that carry the gene (n=10)	Mode of inheritance	ClinGen annotation	OMIM annotation	Gene function
ABCC9	ENSG00000069431	Tier 2: Primary	Channel	10	AD	DCM (Limited, AD)	Atrial fibrillation, familial, 12 (AD); Cardiomyopathy, dilated, 1O (AD); Hypertrichotic osteochondrodysplasia (AD)	This protein is thought to form ATP-sensitive potassium channels in cardiac, skeletal, and vascular and non-vascular smooth muscle. Protein structure suggests a role as the drug-binding channel-modulating subunit of the extra-pancreatic ATP-sensitive potassium channels.
ACTC1	ENSG00000159251	Tier 1: Primary	Sarcomere	10	AD	DCM (Moderate, AD); HCM (Definitive, AD); ACM (No known relationship, AD)	Atrial septal defect 5 (AD); Cardiomyopathy, dilated, 1R (AD); Cardiomyopathy, hypertrophic, 11 (AD); Left ventricular noncompaction 4 (AD)	Actins are highly conserved proteins that are involved in various types of cell motility.
ACTN2	ENSG00000077522	Tier 1: Primary	Z disc	9	AD	Intrinsic cardiomyopathy (Moderate, AD)	Cardiomyopathy, dilated, 1AA, with or without LVNC (AD); Cardiomyopathy, hypertrophic, 23, with or without LVNC (AD); Myopathy, congenital with structured cores and Z-line abnormalities (AD); Myopathy, distal, 6, adult onset (AD)	This gene encodes a muscle-specific, alpha actinin isoform that is expressed in both skeletal and cardiac muscles. Several transcript variants encoding different isoforms have been found for this gene. It is involved in binding actin to the membrane.
ALPK3	ENSG00000136383	Tier 1: Primary	Signaling	3	AR	HCM (Strong, AR)	Cardiomyopathy, familial hypertrophic 27 (AR)	Alpha kinase 3. Biased expression in heart.
ANKRD1	ENSG00000148677	Tier 2: Primary	Z disc	9	AD	DCM (Limited, AD); HCM (Limited, AD)	N/A	The protein encoded by this gene is localized to the nucleus of endothelial cells and is induced by IL-1 and TNF-alpha stimulation. Studies in rat cardiomyocytes suggest that this gene functions as a transcription factor.
BAG3	ENSG00000151929	Tier 1: Primary	Signaling	8	AD	DCM (Definitive, AD); myofibrillar myopathy (Definitive, AD)	Cardiomyopathy, dilated, 1HH (AD); Myopathy, myofibrillar, 6 (AD)	The protein encoded by this gene contains a WW domain in the N-terminal region and a BAG domain in the C-terminal region. The BAG domains of BAG1, BAG2, and BAG3 interact specifically with the Hsc70 ATPase domain in vitro and in mammalian cells.
BRAF	ENSG00000157764	Tier 1: Secondary	RAS	8	AD	Cardiofaciocutaneous syndrome (Definitive, AD); Noonan Syndrome (Moderate, AD); Noonan syndrome with multiple lentigines (Limited, AD); Costello syndrome (Disputed, AD)	Cardiofaciocutaneous syndrome (AD); LEOPARD syndrome 3 (AD); Noonan syndrome 7 (AD)	This gene encodes a protein belonging to the RAF family of serine/threonine protein kinases. This protein plays a role in regulating the MAP kinase/ERK signaling pathway, which affects cell division, differentiation, and secretion.
CALR3	ENSG00000269058	Tier 2: Primary	Calcium signaling	4	AD	HCM (Limited, AD)	N/A	The protein encoded by this gene belongs to the calreticulin family, members of which are calcium-binding chaperones localized mainly in the endoplasmic reticulum. This protein is also localized to the endoplasmic reticulum lumen, however, its capacity for calcium-binding may be absent or much lower than other family members.
CASQ2	ENSG00000118729	Tier 1: Secondary	Calcium signaling	6	AD, AR	HCM (No known relationship, AD); catecholaminergic polymorphic ventricular tachycardia (Definitive, AR); catecholaminergic polymorphic ventricular tachycardia (Moderate, AD)	Ventricular tachycardia, catecholaminergic polymorphic, 2 (AD)	The protein is a calcium binding protein that stores calcium for muscle function. Mutations in this gene cause stress-induced polymorphic ventricular tachycardia, also referred to as catecholaminergic polymorphic ventricular tachycardia 2 (CPVT2), a disease characterized by bidirectional ventricular tachycardia that may lead to cardiac arrest.
CAV3	ENSG00000182533	Tier 1: Secondary	Structural	9	AD, DD	N/A	Cardiomyopathy, familial hypertrophic (AD,DD); Creatine phosphokinase, elevated serum (AD); Long QT syndrome 9 (AD); Myopathy, distal, Tateyama type (AD); Rippling muscle disease 2 (AD)	This gene encodes a caveolin family member, which functions as a component of the caveolae plasma membranes found in most cell types. Caveolin proteins are proposed to be scaffolding proteins for organizing and concentrating certain caveolin-interacting molecules.
CBL	ENSG00000110395	Tier 1: Secondary	Signaling	6	AD	CBL-related disorder (Definitive, AD)	Noonan syndrome-like disorder with or without juvenile myelomonocytic leukemia (AD)	The encoded protein is one of the enzymes required for targeting substrates for degradation by the proteasome. This protein mediates the transfer of ubiquitin from ubiquitin conjugating enzymes (E2) to specific substrates.
CHRM2	ENSG00000181072	Tier 2: Primary	Neurohormonal	5	AD	N/A	N/A	The muscarinic cholinergic receptor 2 is involved in mediation of bradycardia and a decrease in cardiac contractility.
CRYAB	ENSG00000109846	Tier 1: Secondary	Signaling	10	AD, AR	N/A	Cardiomyopathy, dilated, 1II (AD); Cataract 16 (AD,AR); Myopathy, myofibrillar, 2 (AD); Myopathy, myofibrillar, fatal infantile hypertonic, alpha-B crystallin-related (AR)	The encoded protein has been identified as a moonlighting protein based on its ability to perform mechanistically distinct functions.
CSRP3	ENSG00000129170	Tier 1: Primary	Z disc	10	AD	DCM (Limited, AD); HCM (Moderate, AD)	?Cardiomyopathy, dilated, 1M; Cardiomyopathy, hypertrophic, 12 (AD)	This gene encodes a member of the CSRP family of LIM domain proteins, which may be involved in regulatory processes important for development and cellular differentiation.
CTNNA3	ENSG00000183230	Tier 2: Primary	Z disc	5	AD	ACM (Limited, AD)	Arrhythmogenic right ventricular dysplasia, familial, 13 (AD)	This gene encodes a protein that belongs to the vinculin/alpha-catenin family. The encoded protein plays a role in cell-cell adhesion in muscle cells.
DES	ENSG00000175084	Tier 1: Primary	Structural	10	AD	DCM (Definitive, AD); ACM (Moderate, AD); myofibrillar myopathy (Definitive, SD)	Cardiomyopathy, dilated, 1I (AD); Myopathy, myofibrillar, 1 (AD, AR); Scapuloperoneal syndrome, neurogenic, Kaeser type (AD)	This gene encodes a muscle-specific class III intermediate filament. Homopolymers of this protein form a stable intracytoplasmic filamentous network connecting myofibrils to each other and to the plasma membrane. Mutations in this gene are associated with desmin-related myopathy, a familial cardiac and skeletal myopathy (CSM), and with distal myopathies.
DMD	ENSG00000198947	Tier 1: Secondary	Structural	8	XL	Progressive muscular dystrophy (Definitive, XL)	Muscular dystrophy Duchenne type (XL); Muscular dystrophy Becker type (XL); Muscular dystrophy limb-girdle (AR); Muscular dystrophy-dystroglycanopathy (AR); Cardiomyopathy Dilated 3B (XL)	The encoded protein forms a component of the dystrophin-glycoprotein complex (DGC), which bridges the inner cytoskeleton and the extracellular matrix.
DOLK	ENSG00000175283	Tier 1: Secondary	Dystroglycan	7	AR	N/A	Congenital disorder of glycosylation, type Im (AR)	The protein encoded by this gene catalyzes the CTP-mediated phosphorylation of dolichol, and is involved in the synthesis of Dol-P-Man, which is an essential glycosyl carrier lipid for C- and O-mannosylation, N- and O-linked glycosylation of proteins, and for the biosynthesis of glycosyl phosphatidylinositol anchors in endoplasmic reticulum.
DSC2	ENSG00000134755	Tier 1: Primary	Desmosomal/ACM	10	AD, AR	Familial isolated arrythmogenic right ventricular dysplasia (Definitive, AD)	Arrhythmogenic right ventricular dysplasia 11 (AD, AR); Arrhythmogenic right ventricular dysplasia 11 with mild palmoplantar keratoderma and woolly hair (AD, AR)	This gene encodes a muscle-A31:L32specific class III intermediate filament. Homopolymers of this protein form a stable intracytoplasmic filamentous network connecting myofibrils to each other and to the plasma membrane. Mutations in this gene are associated with desmin-related myopathy, a familial cardiac and skeletal myopathy (CSM), and with distal myopathies.
DSG2	ENSG00000046604	Tier 1: Primary	Desmosomal/ACM	10	AD	DCM (Limited, AD); ACM (Definitive, AD)	Arrhythmogenic right ventricular dysplasia 10 (AD); Cardiomyopathy, dilated, 1BB	This gene encodes a member of the desmoglein family and cadherin cell adhesion molecule superfamily of proteins. Desmogleins are calcium-binding transmembrane glycoprotein components of desmosomes, cell-cell junctions between epithelial, myocardial, and other cell types. The encoded preproprotein is proteolytically processed to generate the mature glycoprotein.
DSP	ENSG00000096696	Tier 1: Primary	Desmosomal/ACM	10	AD	DCM (Strong, AD); HCM (No known relationship, AD); ACM (Definitive, AD)	Arrhythmogenic right ventricular dysplasia 8 (AD); Cardiomyopathy, dilated, with woolly hair and keratoderma (AR); Dilated cardiomyopathy with woolly hair, keratoderma, and tooth agenesis (AD); Epidermolysis bullosa, lethal acantholytic (AR); Keratosis palmoplantaris striata II (AD); Skin fragility-woolly hair syndrome (AR)	This gene encodes a protein that anchors intermediate filaments to desmosomal plaques and forms an obligate component of functional desmosomes. Mutations in this gene are the cause of several cardiomyopathies
DTNA	ENSG00000134769	Tier 2: Primary	Dystroglycan	9	AD	DCM (Limited, AD)	Left ventricular noncompaction 1, with or without congenital heart defects (AD)	This protein is a component of the dystrophin-associated protein complex (DPC), which consists of dystrophin and several integral and peripheral membrane proteins, including dystroglycans, sarcoglycans, syntrophins and alpha- and beta-dystrobrevin.
EMD	ENSG00000102119	Tier 1: Secondary	Structural	9	XLR	N/A	Emery-Dreifuss muscular dystrophy 1, X-linked (XLR)	It mediates membrane anchorage to the cytoskeleton. Dreifuss-Emery muscular dystrophy is an X-linked inherited degenerative myopathy resulting from mutation in the emerin gene.
EYA4	ENSG00000112319	Tier 2: Primary	Signaling	5	AD	DCM (Limited, AD); nonsyndromic genetic deafness (Definitive, AD)	?Cardiomyopathy, dilated, 1J (AD); Deafness, autosomal dominant 10 (AD)	The encoded protein may act as a transcriptional activator through its protein phosphatase activity.Defects in this gene are also associated with dilated cardiomyopathy 1J.
FHL1	ENSG00000022267	Tier 1: Secondary	Structural	6	XLR	N/A	Uruguay faciocardiomusculoskeletal syndrome (XLR); Emery-Dreifuss muscular dystrophy 6, X-linked (XLR); Myopathy, X-linked, with postural muscle atrophy (XLR); Reducing body myopathy, X-linked (XLD); Scapuloperoneal myopathy, X-linked dominant (XLD)	Involved in many cellular processes.
FHL2	ENSG00000115641	Tier 2: Primary	Structural	5	AD	N/A	N/A	Have a role in the assembly of extracellular membranes.
FKRP	ENSG00000181027	Tier 1: Secondary	Dystroglycan	5	AR	Muscular dystrophy-dystroglycanopathy (Definitive, AR)	Muscular dystrophy-dystroglycanopathy (congenital with brain and eye anomalies), type A, 5 (AR); Muscular dystrophy-dystroglycanopathy (congenital with or without mental retardation), type B, 5 (AR); Muscular dystrophy-dystroglycanopathy (limb-girdle), type C, 5 (AR)	This gene encodes a protein which is targeted to the medial Golgi apparatus and is necessary for posttranslational modification of dystroglycan
FKTN	ENSG00000106692	Tier 1: Secondary	Dystroglycan	7	AR	Muscular dystrophy-dystroglycanopathy (Definitive, AR)	Cardiomyopathy, dilated, 1X (AR); Muscular dystrophy-dystroglycanopathy (congenital with brain and eye anomalies), type A, 4 (AR); Muscular dystrophy-dystroglycanopathy (congenital without mental retardation), type B, 4 (AR); Muscular dystrophy-dystroglycanopathy (limb-girdle), type C, 4 (AR)	The protein encoded by this gene is a putative transmembrane protein that is localized to the cis-Golgi compartment, where it may be involved in the glycosylation of alpha-dystroglycan in skeletal muscle.
FLNC	ENSG00000128591	Tier 1: Primary	Cytoskeletal	5	AD	DCM (Definitive, AD); myofibrillar myopathy (Definitive, AD)	Cardiomyopathy, familial hypertrophic, 26 (AD); Cardiomyopathy, familial restrictive 5 (AD); Myopathy, distal, 4 (AD); Myopathy, myofibrillar, 5 (AD)	These filamin proteins crosslink actin filaments into orthogonal networks in cortical cytoplasm and participate in the anchoring of membrane proteins for the actin cytoskeleton.
GATAD1	ENSG00000157259	Tier 2: Primary	Signaling	7	AR	DCM (Limited, AR)	?Cardiomyopathy, dilated, 2B (AR)	The protein encoded by this gene contains a zinc finger at the N-terminus, and is thought to bind to a histone modification site that regulates gene expression.
HCN4	ENSG00000138622	Tier 2: Secondary	Channel	7	AD	Familial thoracic aortic aneurysm and aortic dissection (Limited, AD); Brugada syndrome 1 (Disputed, AD)	Brugada syndrome 8; Sick sinus syndrome 2 (AD)	This gene encodes a member of the hyperpolarization-activated cyclic nucleotide-gated potassium channels.
HRAS	ENSG00000174775	Tier 1: Secondary	RAS	8	AD	Costello syndrome (Definitive, AD); Noonan syndrome-like disorder with loose anagen hair (Disputed, AD)	Congenital myopathy with excess of muscle spindles (AD); Costello syndrome (AD)	This gene belongs to the Ras oncogene family, whose members are related to the transforming genes of mammalian sarcoma retroviruses. The products encoded by these genes function in signal transduction pathways.
ILK	ENSG00000166333	Tier 2: Primary	Structural	8	AD	DCM (Limited, AD)	N/A	This gene encodes a protein with a kinase-like domain and four ankyrin-like repeats. The encoded protein associates at the cell membrane with the cytoplasmic domain of beta integrins, where it regulates integrin-mediated signal transduction.
JPH2	ENSG00000149596	Tier 1: Primary	Structural	8	AD	DCM (Moderate, AD); HCM (Moderate, AD)	Cardiomyopathy, hypertrophic, 17 (AD)	The protein encoded by this gene is a component of junctional complexes and is composed of a C-terminal hydrophobic segment spanning the endoplasmic/sarcoplasmic reticulum membrane and a remaining cytoplasmic domain that shows specific affinity for the plasma membrane.
JUP	ENSG00000173801	Tier 1: Primary	Desmosomal/ACM	10	AD, AR	ACM (Definitive, AD)	?Arrhythmogenic right ventricular dysplasia 12 (AD); Naxos disease (AR)	This gene encodes a major cytoplasmic protein which is the only known constituent common to submembranous plaques of both desmosomes and intermediate junctions.
KRAS	ENSG00000133703	Tier 1: Secondary	RAS	8	AD	Noonan syndrome (Definitive, AD); cardiofaciocutaneous syndrome (Strong, AD); Costello syndrome (Disputed, AD)	Cardiofaciocutaneous syndrome 2 (AD); Noonan syndrome 3 (AD); RAS-associated autoimmune leukoproliferative disorder (AD)	This gene, a Kirsten ras oncogene homolog from the mammalian ras gene family, encodes a protein that is a member of the small GTPase superfamily.
LAMA4	ENSG00000112769	Tier 2: Primary	Structural	9	AD	DCM (Limited, AD)	Cardiomyopathy, dilated, 1JJ (AD)	This gene encodes the alpha chain isoform laminin, alpha 4. The domain structure of alpha 4 is similar to that of alpha 3, both of which resemble truncated versions of alpha 1 and alpha 2, in that approximately 1,200 residues at the N-terminus (domains IV, V and VI) have been lost. Laminin, alpha 4 contains the C-terminal G domain which distinguishes all alpha chains from the beta and gamma chain…
LAMP2	ENSG00000005893	Tier 1: Secondary	Lysosomal	10	XL	Danon disease (Definitive, XL)	Danon disease (XL)	The protein encoded by this gene is a member of a family of membrane glycoproteins. This glycoprotein provides selectins with carbohydrate ligands. It may play a role in tumor cell metastasis. It may also function in the protection, maintenance, and adhesion of the lysosome.
LDB3	ENSG00000122367	Tier 2: Primary	Z disc	10	AD	DCM (Limited, AD); ACM (Disputed, AD)	Cardiomyopathy, dilated, 1C, with or without LVNC (AD); Cardiomyopathy, hypertrophic, 24 (AD); Left ventricular noncompaction 3 (AD); Myopathy, myofibrillar, 4 (AD)	This gene encodes a PDZ domain-containing protein. PDZ motifs are modular protein-protein interaction domains consisting of 80-120 amino acid residues. PDZ domain-containing proteins interact with each other in cytoskeletal assembly or with other proteins involved in targeting and clustering of membrane proteins.
LMNA	ENSG00000160789	Tier 1: Primary	Structural	9	AD, AR	DCM (Definitive, AD); ACM (Limited, AD)	Cardiomyopathy, dilated, 1A (AD); Charcot-Marie-Tooth disease, type 2B1 (AR); Emery-Dreifuss muscular dystrophy 2, autosomal dominant (AD); Emery-Dreifuss muscular dystrophy 3, autosomal recessive (AR); Heart-hand syndrome, Slovenian type (AD); Hutchinson-Gilford progeria (AD); Lipodystrophy, familial partial, type 2 (AD); Malouf syndrome (AD); Mandibuloacral dysplasia (AR); Muscular dystrophy, c…	Lamin proteins are thought to be involved in nuclear stability, chromatin structure and gene expression.
MAP2K1	ENSG00000169032	Tier 1: Secondary	RAS	7	AD	Cardiofaciocutaneous syndrome (Definitive, AD); Noonan syndrome with multiple lentigines (Limited, AD); Noonan syndrome (Limited, AD); Costello syndrome (Disputed, AD)	Cardiofaciocutaneous syndrome 3 (AD)	The protein encoded by this gene is a member of the dual specificity protein kinase family, which acts as a mitogen-activated protein (MAP) kinase kinase. MAP kinases, also known as extracellular signal-regulated kinases (ERKs), act as an integration point for multiple biochemical signals.
MAP2K2	ENSG00000126934	Tier 1: Secondary	RAS	8	AD	Cardiofaciocutaneous syndrome (Definitive, AD); Noonan syndrome (Limited, AD)	Cardiofaciocutaneous syndrome 4 (AD)	The protein encoded by this gene is a dual specificity protein kinase that belongs to the MAP kinase kinase family. This kinase is known to play a critical role in mitogen growth factor signal transduction. It phosphorylates and thus activates MAPK1/ERK2 and MAPK2/ERK3.
MYBPC3	ENSG00000134571	Tier 1: Primary	Sarcomere	9	AD	DCM (Limited, AD); HCM (Definitive, AD); ACM (Limited, AD)	Cardiomyopathy, dilated, 1MM (AD); Cardiomyopathy, hypertrophic, 4 (AD, AR); Left ventricular noncompaction 10 (AD)	Regulatory phosphorylation of the cardiac isoform in vivo by cAMP-dependent protein kinase (PKA) upon adrenergic stimulation may be linked to modulation of cardiac contraction.
MYH6	ENSG00000197616	Tier 2: Primary	Cytoskeletal	10	AD	DCM (Limited, AD); HCM (Limited, AD)	{Sick sinus syndrome 3}; Atrial septal defect 3; Cardiomyopathy, dilated, 1EE (AD); Cardiomyopathy, hypertrophic, 14 (AD)	This gene encodes the alpha heavy chain subunit of cardiac myosin. The gene is located approximately 4kb downstream of the gene encoding the beta heavy chain subunit of cardiac myosin.
MYH7	ENSG00000092054	Tier 1: Primary	Sarcomere	10	AD	DCM (Definitive, AD); HCM (Definitive, AD); ACM (Definitive, AD); MYH7-related skeletal myopathy (Definitive, AD)	Cardiomyopathy, dilated, 1S (AD); Cardiomyopathy, hypertrophic, 1 (AD, DD); Laing distal myopathy (AD); Left ventricular noncompaction 5 (AD); Myopathy, myosin storage, autosomal dominant (AD); Myopathy, myosin storage, autosomal recessive (AR); Scapuloperoneal syndrome, myopathic type (AD)	Changes in the relative abundance of this protein and the alpha (or fast) heavy subunit of cardiac myosin correlate with the contractile velocity of cardiac muscle. Its expression is also altered during thyroid hormone depletion and hemodynamic overloading. Mutations in this gene are associated with familial hypertrophic cardiomyopathy, myosin storage myopathy, dilated cardiomyopathy, and Laing e…
MYL2	ENSG00000111245	Tier 1: Primary	Sarcomere	10	AD	DCM (Limited, AD); HCM (Definitive, AD); ACM (No known relationship, AD)	Cardiomyopathy, hypertrophic, 10 (AD)	The gene encodes the regulatory light chain associated with cardiac myosin beta (or slow) heavy chain. Ca+ triggers the phosphorylation of regulatory light chain that in turn triggers contraction. Mutations in this gene are associated with mid-left ventricular chamber type hypertrophic cardiomyopathy.
MYL3	ENSG00000160808	Tier 1: Primary	Sarcomere	10	AD	DCM (Disputed, AD); HCM (Definitive, AD); ACM (Limited, AD)	Cardiomyopathy, hypertrophic, 8 (AD, AR)	MYL3 encodes myosin light chain 3, an alkali light chain also referred to in the literature as both the ventricular isoform and the slow skeletal muscle isoform. Mutations in MYL3 have been identified as a cause of mid-left ventricular chamber type hypertrophic cardiomyopathy.
MYLK2	ENSG00000101306	Tier 2: Primary	Structural	9	AD	HCM (Limited, AD)	Cardiomyopathy, hypertrophic, 1, digenic (AD, DD)	This gene encodes a myosin light chain kinase, a calcium/calmodulin dependent enzyme
MYOM1	ENSG00000101605	Tier 2: Primary	Structural	3	AD	HCM (Limited, AD)	N/A	The giant protein titin, together with its associated proteins, interconnects the major structure of sarcomeres, the M bands and Z discs.
MYOZ2	ENSG00000172399	Tier 2: Primary	Z disc	9	AD	HCM (Limited, AD)	Cardiomyopathy, hypertrophic, 16 (AD)	The protein encoded by this gene belongs to a family of sarcomeric proteins that bind to calcineurin, a phosphatase involved in calcium-dependent signal transduction in diverse cell types
MYPN	ENSG00000138347	Tier 2: Primary	Structural	8	AD, AR	DCM (Limited, AD); HCM (Limited, AD); MYPN-realted myopathy (Definitive, AR)	Cardiomyopathy, dilated, 1KK (AD); Cardiomyopathy, familial restrictive, 4 (AD); Cardiomyopathy, hypertrophic, 22 (AD); Nemaline myopathy 11, autosomal recessive (AR)	This gene encodes a protein which interacts with nebulin in skeletal muscle or nebulette in cardiac muscle and alpha-actinin. In addition, this gene product can interact with a protein with the I-band indicating it has a regulatory as well as structural function. Alternative splicing results in multiple transcript variants.
NEBL	ENSG00000078114	Tier 2: Primary	Structural	6	AD	DCM (Limited, AD)	N/A	This gene encodes a nebulin like protein that is abundantly expressed in cardiac muscle. The encoded protein binds actin and interacts with thin filaments and Z-line associated proteins in striated muscle. This protein may be involved in cardiac myofibril assembly.
NEXN	ENSG00000162614	Tier 1: Primary	Structural	9	AD	DCM (Moderate, AD); HCM (Limited, AD)	Cardiomyopathy, dilated, 1CC (AD); Cardiomyopathy, hypertrophic, 20 (AD)	This gene encodes a filamentous actin-binding protein that may function in cell adhesion and migration. Mutations in this gene have been associated with dilated cardiomyopathy, also known as CMD1CC. Alternatively spliced transcript variants have been described.
NF1	ENSG00000196712	Tier 1: Secondary	RAS	4	AD	Neurofibromatosis type 1 (Definitive, AD); familial ovarian cancer (No Known Disease Relationship, AD)	Neurofibromatosis-Noonan syndrome (AD); Watson syndrom (AD)	This gene product appears to function as a negative regulator of the ras signal transduction pathway.
NRAS	ENSG00000213281	Tier 1: Secondary	RAS	8	AD	Noonan syndrome (Definitive, AD); Costello syndrome (Limited, AD); cardiofaciocutaneous syndrome (Limited, AD); Noonan syndrome with multiple lentigines (Limited, AD)	RAS-associated autoimmune lymphoproliferative syndrome type IV, somatic; Noonan syndrome 6 (AD)	The encoded protein, which has intrinsic GTPase activity, is activated by a guanine nucleotide-exchange factor and inactivated by a GTPase activating protein.
PDLIM3	ENSG00000154553	Tier 2: Primary	Cytoskeletal	6	AD	DCM (Disputed, AD); HCM (Limited, AD)	N/A	The protein encoded by this gene contains a PDZ domain and a LIM domain, indicating that it may be involved in cytoskeletal assembly.
PKP2	ENSG00000057294	Tier 1: Primary	Desmosomal/ACM	8	AD	DCM (Disputed, AD); ACM (Definitive, AD); Brugada syndrome 1 (Disputed, AD); catecholaminergic polymorphic ventricular tachycardia (Disputed, AD)	Arrhythmogenic right ventricular dysplasia 9 (AD)	This gene product may regulate the signaling activity of beta-catenin.
PLEKHM2	ENSG00000116786	Tier 2: Primary	Lysosomal	2	AR	DCM (Limited, AR)	N/A	This gene encodes a protein that binds the plus-end directed microtubule motor protein kinesin, together with the lysosomal GTPase Arl8, and is required for lysosomes to distribute away from the microtubule-organizing center
PLN	ENSG00000198523	Tier 1: Primary	Cytoskeletal	10	AD	ACM (Moderate, AD); intrinsic cardiomyopathy (Definitive, AD)	Cardiomyopathy, dilated, 1P; Cardiomyopathy, hypertrophic, 18 (AD)	The protein encoded by this gene is found as a pentamer and is a major substrate for the cAMP-dependent protein kinase in cardiac muscle. The encoded protein is an inhibitor of cardiac muscle sarcoplasmic reticulum Ca(2+)-ATPase in the unphosphorylated state, but inhibition is relieved upon phosphorylation of the protein. The subsequent activation of the Ca(2+) pump leads to enhanced muscle relax…
PRDM16	ENSG00000142611	Tier 1: Primary	Signaling	7	AD	DCM (Limited, AD)	Cardiomyopathy, dilated, 1LL (AD); Left ventricular noncompaction 8 (AD)	The protein encoded by this gene is a zinc finger transcription factor and contains an N-terminal PR domain. Truncating variants in this gene are associated with LVNC.
PRKAG2	ENSG00000106617	Tier 1: Primary	Metabolic	10	AD	HCM (Definitive, AD)	Cardiomyopathy, hypertrophic 6 (AD); Glycogen storage disease of heart, lethal congenital (AD); Wolff-Parkinson-White syndrome (AD)	It is an important energy-sensing enzyme that monitors cellular energy status and functions by inactivating key enzymes involved in regulating de novo biosynthesis of fatty acid and cholesterol.
PTPN11	ENSG00000179295	Tier 1: Secondary	RAS	9	AD	Noonan syndrome with multiple lentigines (Definitive, AD); Noonan syndrome (Definitive, AD); Costello syndrome (Disputed, AD); cardiofaciocutaneous syndrome (Disputed, AD)	LEOPARD syndrome 1 (AD); Noonan syndrome 1 (AD)	It is widely expressed in most tissues and plays a regulatory role in various cell signaling events that are important for a diversity of cell functions, such as mitogenic activation, metabolic control, transcription regulation, and cell migration.
RAF1	ENSG00000132155	Tier 1: Secondary	RAS	9	AD	Noonan syndrome with multiple lentigines (Limited, AD); Noonan syndrome (Definitive, AD); Costello syndrome (Disputed, AD); cardiofaciocutaneous syndrome (Disputed, AD)	Cardiomyopathy, dilated, 1NN (AD); LEOPARD syndrome 2 (AD); Noonan syndrome 5 (AD)	It is has an important role in the control of gene expression involved in the cell division cycle, apoptosis, cell differentiation and cell migration.
RBM20	ENSG00000203867	Tier 1: Primary	Signaling	10	AD	DCM (Definitive, AD)	Cardiomyopathy, dilated, 1DD (AD)	This gene encodes a protein that binds RNA and regulates splicing. Mutations in this gene have been associated with familial dilated cardiomyopathy.
RIT1	ENSG00000143622	Tier 1: Secondary	RAS	5	AD	Noonan syndrome (Definitive, AD)	Noonan syndrome 8 (AD)	This gene encodes a member of a subfamily of Ras-related GTPases. The encoded protein is involved in regulating p38 MAPK-dependent signaling cascades related to cellular stress.
RRAS	ENSG00000126458	Tier 2: Secondary	RAS	3	AD	Noonan syndrome (Definitive, AD)	N/A	The protein encoded by this gene is a small GTPase involved in diverse processes including angiogenesis, vascular homeostasis and regeneration, cell adhesion, and neuronal axon guidance.
RYR2	ENSG00000198626	Tier 2: Primary	Channel/ACM	10	AD	HCM (Limited, AD); ACM (Refuted, AD); catecholaminergic polymorphic ventricular tachycardia (Definitive, AD)	Arrhythmogenic right ventricular dysplasia 2 (AD); Ventricular arrythmias due to cardiac ryanodine receptor calcium release deficiency syndrome (AD); Ventricular tachycardia, catecholaminergic polymorphic, 1 (AD)	This gene encodes a ryanodine receptor found in cardiac muscle sarcoplasmic reticulum. The encoded protein is one of the components of a calcium channel, composed of a tetramer of the ryanodine receptor proteins and a tetramer of FK506 binding protein 1B proteins, that supplies calcium to cardiac muscle.
SCN5A	ENSG00000183873	Tier 1: Primary	Channel	9	AD	DCM (Definitive, AD); ACM (Limited, AD); Brugada syndrome (Definitive, AD); familial long QT syndrome (Definitive, AD); catecholaminergic polymorphic ventricular tachycardia (Disputed, AD); short QT syndrome (Disputed, AD)	{Sudden infant death syndrome, susceptibility to} (AR); Atrial fibrillation, familial, 10 (AD); Brugada syndrome 1 (AD); Cardiomyopathy, dilated, 1E (AD); Heart block, nonprogressive (AD); Heart block, progressive, type IA (AD); Long QT syndrome 3 (AD); Sick sinus syndrome 1 (AR); Ventricular fibrillation, familial, 1	The protein encoded by this gene is an integral membrane protein and tetrodotoxin-resistant voltage-gated sodium channel subunit.
SGCD	ENSG00000170624	Tier 1: Secondary	Structural	10	AD, AR	DCM (Limited, AD); autosomal recessive limb-girdle muscular dystrophy (Definitive, AR)	Cardiomyopathy, dilated, 1L; Muscular dystrophy, limb-girdle, autosomal recessive 6 (AR)	The protein encoded by this gene is one of the four known components of the sarcoglycan complex, which is a subcomplex of the dystrophin-glycoprotein complex (DGC). DGC forms a link between the F-actin cytoskeleton and the extracellular matrix. This protein is expressed most abundantly in skeletal and cardiac muscle.
SHOC2	ENSG00000108061	Tier 1: Secondary	RAS	7	AD	Noonan syndrome-like disorder with loose anagen hair (Definitive, AD); Costello syndrome (Disputed, AD); cardiofaciocutaneous syndrome (Disputed, AD); Noonan syndrome (Disputed, AD)	Noonan syndrome-like with loose anagen hair 1 (AD)	The protein may function as a scaffold linking RAS to downstream signal transducers in the RAS/ERK MAP kinase signaling cascade.
SLC22A5	ENSG00000197375	Tier 1: Secondary	Channel	4	AR	Systemic primary carnitine deficiency disease (Definitive, AR); short QT syndrome (Disputed, AR)	Carnitine deficiency, systemic primary (AR)	The encoded protein is a plasma integral membrane protein which functions both as an organic cation transporter and as a sodium-dependent high affinity carnitine transporter. The encoded protein is involved in the active cellular uptake of carnitine.
SLC25A4	ENSG00000151729	Tier 1: Secondary	Channel	2	AD, AR	Mitochondrial DNA depletion syndrome 12 (Definitive, AR); Leigh syndrome (Limited, AD)	Mitochondrial DNA depletion syndrome 12A (cardiomyopathic type) (AD); Mitochondrial DNA depletion syndrome 12B (cardiomyopathic type) (AR)	The product of this gene functions as a gated pore that translocates ADP from the cytoplasm into the mitochondrial matrix and ATP from the mitochondrial matrix into the cytoplasm.
SOS1	ENSG00000115904	Tier 1: Secondary	RAS	7	AD	Noonan syndrome (Definitive, AD); cardiofaciocutaneous syndrome (Disputed, AD); Costello syndrome (Disputed, AD)	Noonan syndrome 4 (AD)	The product of this gene may regulate RAS proteins by facilitating the exchange of GTP for GDP.
TCAP	ENSG00000173991	Tier 2: Primary	Z disc	10	AD, AR	DCM (Limited, AD); HCM (Limited, AD)	Cardiomyopathy, hypertrophic, 25 (AD); Muscular dystrophy, limb-girdle, autosomal recessive 7 (AR)	This gene encodes a protein found in striated and cardiac muscle that binds to the titin Z1-Z2 domains and is a substrate of titin kinase, interactions thought to be critical to sarcomere assembly.
TGFB3	ENSG00000119699	Tier 2: Primary	Signaling/ACM	6	AD	ACM (Limited, AD); familial thoracic aortic aneurysm and aortic dissection (Limited, AD)	Arrhythmogenic right ventricular dysplasia 1 (AD); Loeys-Dietz syndrome 5 (AD)	This protein is involved in embryogenesis and cell differentiation, and may play a role in wound healing.
TMEM43	ENSG00000170876	Tier 1: Primary	Signaling/ACM	10	AD	Arrythmogenic right ventricular dysplasia 5 (Definitive, AD)	Arrhythmogenic right ventricular dysplasia 5 (AD); Emery-Dreifuss muscular dystrophy 7, AD (AD)	This gene contains a response element for PPAR gamma (an adipogenic transcription factor), which may explain the fibrofatty replacement of the myocardium, a characteristic pathological finding in ARVC.
TMEM70	ENSG00000175606	Tier 1: Secondary	Signaling	3	AR	N/A	Mitochondrial complex V (ATP synthase) deficiency, nuclear type 2 (AR)	The encoded protein may play a role in biogenesis of mitochondrial ATP synthase.
TNNC1	ENSG00000114854	Tier 1: Primary	Cytoskeletal	10	AD	DCM (Definitive, AD); HCM (Moderate, AD); ACM (No known relationship, AD)	Cardiomyopathy, dilated, 1Z; Cardiomyopathy, hypertrophic, 13 (AD)	Troponin is a central regulatory protein of striated muscle contraction, and together with tropomyosin, is located on the actin filament. Troponin consists of 3 subunits: TnI, which is the inhibitor of actomyosin ATPase; TnT, which contains the binding site for tropomyosin; and TnC, the protein encoded by this gene. The binding of calcium to TnC abolishes the inhibitory action of TnI, thus allowi…
TNNI3	ENSG00000129991	Tier 1: Primary	Sarcomere	10	AD	DCM (Moderate, AD); HCM (Definitive, AD); ACM (No known relationship, AD)	?Cardiomyopathy, dilated, 2A (AR); Cardiomyopathy, dilated, 1FF; Cardiomyopathy, familial restrictive, 1 (AD); Cardiomyopathy, hypertrophic, 7 (AD)	This gene encodes the TnI-cardiac protein and is exclusively expressed in cardiac muscle tissues. Mutations in this gene cause familial hypertrophic cardiomyopathy type 7 (CMH7) and familial restrictive cardiomyopathy (RCM).
TNNT2	ENSG00000118194	Tier 1: Primary	Sarcomere	10	AD	DCM (Definitive, AD); HCM (Definitive, AD); ACM (No known relationship, AD)	Cardiomyopathy, dilated, 1D (AD); Cardiomyopathy, familial restrictive, 3 (AD); Cardiomyopathy, hypertrophic, 2 (AD); Left ventricular noncompaction 6 (AD)	The protein encoded by this gene is the tropomyosin-binding subunit of the troponin complex, which is located on the thin filament of striated muscles and regulates muscle contraction in response to alterations in intracellular calcium ion concentration. Mutations in this gene have been associated with familial hypertrophic cardiomyopathy as well as with dilated cardiomyopathy.
TPM1	ENSG00000140416	Tier 1: Primary	Sarcomere	10	AD	DCM (Moderate, AD); HCM (Definitive, AD); ACM (No known relationship, AD)	Cardiomyopathy, dilated, 1Y (AD); Cardiomyopathy, hypertrophic, 3 (AD); Left ventricular noncompaction 9 (AD)	The encoded protein is one type of alpha helical chain that forms the predominant tropomyosin of striated muscle, where it also functions in association with the troponin complex to regulate the calcium-dependent interaction of actin and myosin during muscle contraction.
TTN	ENSG00000155657	Tier 1: Primary	Sarcomere	10	AD, AR	DCM (Definitive, AD); HCM (Limited, AD); ACM (Limited, AD)	Cardiomyopathy, dilated, 1G; Cardiomyopathy, familial hypertrophic, 9 (AD); Muscular dystrophy, limb-girdle, autosomal recessive 10 (AR); Myopathy, myofibrillar, 9, with early respiratory failure (AD); Salih myopathy (AR); Tibial muscular dystrophy, tardive (AD)	This gene encodes a large abundant protein of striated muscle.
TTR	ENSG00000118271	Tier 1: Secondary	Signaling	10	AD	Heriditary ATTR amyloidosis (Definitive, AD)	Dystransthyretinemic hyperthyroxinemia (AD); Amyloidosis, hereditary, transthyretin-related (AD); Carpal tunnel syndrome, familial (AD)	The encoded protein, transthyretin, is a homo-tetrameric carrier protein, which transports thyroid hormones in the plasma and cerebrospinal fluid. It is also involved in the transport of retinol (vitamin A) in the plasma by associating with retinol-binding protein. The protein may also be involved in other intracellular processes including proteolysis, nerve regeneration, autophagy and glucose ho…
VCL	ENSG00000035403	Tier 1: Primary	Z disc	10	AD	DCM (Moderate, AD); HCM (Limited, AD)	Cardiomyopathy, dilated, 1W; Cardiomyopathy, hypertrophic, 15 (AD)	Vinculin is a cytoskeletal protein associated with cell-cell and cell-matrix junctions, where it is thought to function as one of several interacting proteins involved in anchoring F-actin to the membrane. Defects in VCL are the cause of cardiomyopathy dilated type 1W.
CMP, Cardiomyopathy; HCM, Hypertrophic cardiomyopathy; DCM, dilated cardiomyopathy; LVNC, left ventricular noncompaction cardiomyopathy; RCM, Restrictive cardiomyopathy; ACM, Arrhythmogenic ventricular cardiomyopathy; AD, autosomal dominant; AR, autosomal recessive; DD, digenic dominant; XL, X-linked; XLR, X-linked recessive.

## Sheet: SpTable 8_CMP gene reg regions
Supplementary Table 8. Regulatory regions associated with 84 CMP genes (plus LARGE1)
Gene symbol	Feature ID	Chromosome	Start	End
ABCC9	ABCC9_E1	chr12	22016580	22018724
ABCC9	ABCC9_E2	chr12	22029787	22031195
ABCC9	ABCC9_E3	chr12	22034190	22035921
ABCC9	ABCC9_E4	chr12	22035962	22036703
ABCC9	ABCC9_E5	chr12	22043449	22046767
ABCC9	ABCC9_E6	chr12	22047828	22048472
ABCC9	ABCC9_E7	chr12	22061115	22061219
ABCC9	ABCC9_E8	chr12	22063618	22064536
ABCC9	ABCC9_E9	chr12	22067740	22079160
ABCC9	ABCC9_E10	chr12	22086544	22088108
ABCC9	ABCC9_P1	chr12	22088358	22091108
ABCC9	ABCC9_E11	chr12	22091128	22092667
ABCC9	ABCC9_P2	chr12	22092566	22095486
ABCC9	ABCC9_E12	chr12	22093885	22094035
ABCC9	ABCC9_E13	chr12	22124099	22128473
ABCC9	ABCC9_E14	chr12	22131651	22133046
ABCC9	ABCC9_E15	chr12	22140703	22144403
ACTC1	ACTC1_E1	chr15	35081183	35083552
ACTC1	ACTC1_P1	chr15	35083552	35091979
ACTC1	ACTC1_E2	chr15	35089840	35095019
ACTC1	ACTC1_E3	chr15	35096813	35098727
ACTC1	ACTC1_E4	chr15	35101876	35104775
ACTC1	ACTC1_E5	chr15	35110524	35111877
ACTC1	ACTC1_E6	chr15	35131804	35134153
ACTC1	ACTC1_E7	chr15	35144294	35148661
ACTN2	ACTN2_E1	chr1	236819642	236833629
ACTN2	ACTN2_E2	chr1	236835735	236838058
ACTN2	ACTN2_E3	chr1	236844506	236844765
ACTN2	ACTN2_P1	chr1	236848281	236851326
ACTN2	ACTN2_E4	chr1	236851326	236858737
ACTN2	ACTN2_E5	chr1	236858897	236861545
ACTN2	ACTN2_E6	chr1	236861765	236883947
ACTN2	ACTN2_E7	chr1	236888958	236893049
ACTN2	ACTN2_E8	chr1	236896049	236906870
ALPK3	ALPK3_E1	chr15	85327384	85330062
ALPK3	ALPK3_P1	chr15	85358410	85363555
ALPK3	ALPK3_E2	chr15	85361410	85373280
ALPK3	ALPK3_E3	chr15	85373336	85387255
ALPK3	ALPK3_E4	chr15	85387953	85389226
ANKRD1	ANKRD1_E1	chr10	92666630	92673861
ANKRD1	ANKRD1_E2	chr10	92674568	92679150
ANKRD1	ANKRD1_P1	chr10	92679006	92684092
ANKRD1	ANKRD1_E3	chr10	92680060	92680210
ANKRD1	ANKRD1_E4	chr10	92681320	92681470
ANKRD1	ANKRD1_E5	chr10	92684147	92685391
ANKRD1	ANKRD1_E6	chr10	92686212	92698206
BAG3	BAG3_E1	chr10	121402550	121404146
BAG3	BAG3_P1	chr10	121407607	121412377
BAG3	BAG3_E2	chr10	121411065	121411215
BAG3	BAG3_E3	chr10	121411260	121411410
BAG3	BAG3_E4	chr10	121412381	121437099
BAG3	BAG3_P2	chr10	121415100	121415250
BAG3	BAG3_P3	chr10	121415380	121415530
BAG3	BAG3_E5	chr10	121437250	121442428
BAG3	BAG3_E6	chr10	121442868	121443747
BAG3	BAG3_E7	chr10	121445191	121447517
BRAF	BRAF_E1	chr7	140570460	140570610
BRAF	BRAF_E2	chr7	140598720	140598870
BRAF	BRAF_E3	chr7	140599760	140599910
BRAF	BRAF_E4	chr7	140602531	140602782
BRAF	BRAF_E5	chr7	140603960	140604110
BRAF	BRAF_E6	chr7	140615816	140616047
BRAF	BRAF_E7	chr7	140619840	140621006
BRAF	BRAF_P1	chr7	140623064	140626064
BRAF	BRAF_E8	chr7	140623880	140624030
BRAF	BRAF_E9	chr7	140624040	140624190
BRAF	BRAF_E10	chr7	140624205	140624355
BRAF	BRAF_E11	chr7	140625025	140625175
BRAF	BRAF_E12	chr7	140666347	140667475
CALR3	CALR3_P1	chr19	16605753	16608503
CASQ2	CASQ2_E1	chr1	116250866	116252194
CASQ2	CASQ2_E2	chr1	116252254	116258051
CASQ2	CASQ2_E3	chr1	116269508	116271580
CASQ2	CASQ2_E4	chr1	116282939	116286371
CASQ2	CASQ2_E5	chr1	116290439	116303463
CASQ2	CASQ2_E6	chr1	116304021	116306748
CASQ2	CASQ2_E7	chr1	116307660	116309075
CASQ2	CASQ2_E8	chr1	116309150	116309835
CASQ2	CASQ2_P1	chr1	116309835	116312902
CASQ2	CASQ2_E9	chr1	116313163	116315177
CASQ2	CASQ2_E10	chr1	116324527	116326213
CASQ2	CASQ2_E11	chr1	116334937	116336373
CAV3	CAV3_P1	chr3	8773985	8777012
CAV3	CAV3_E1	chr3	8777121	8781003
CAV3	CAV3_E2	chr3	8781332	8784256
CBL	CBL_E1	chr11	119067720	119067870
CBL	CBL_P1	chr11	119075252	119078686
CBL	CBL_E2	chr11	119077280	119077430
CBL	CBL_E3	chr11	119085707	119087738
CHRM2	CHRM2_E1	chr7	136382043	136382961
CHRM2	CHRM2_P1	chr7	136551903	136555368
CHRM2	CHRM2_E2	chr7	136553680	136553830
CHRM2	CHRM2_E3	chr7	136555368	136563711
CHRM2	CHRM2_E4	chr7	136567894	136568090
CHRM2	CHRM2_E5	chr7	136572219	136572551
CHRM2	CHRM2_E6	chr7	136611215	136611851
CHRM2	CHRM2_E7	chr7	136613195	136613606
CHRM2	CHRM2_E8	chr7	136615794	136616671
CRYAB	CRYAB_E1	chr11	111776220	111776429
CRYAB	CRYAB_E2	chr11	111778707	111778999
CRYAB	CRYAB_P1	chr11	111779968	111786054
CRYAB	CRYAB_E3	chr11	111781440	111781590
CRYAB	CRYAB_E4	chr11	111785045	111785195
CRYAB	CRYAB_E5	chr11	111793516	111795030
CRYAB	CRYAB_E6	chr11	111795793	111796217
CRYAB	CRYAB_E7	chr11	111803280	111803636
CRYAB	CRYAB_E8	chr11	111804667	111804979
CSRP3	CSRP3_E1	chr11	19190072	19190850
CSRP3	CSRP3_E2	chr11	19193250	19197325
CSRP3	CSRP3_E3	chr11	19197921	19216821
CSRP3	CSRP3_P1	chr11	19217521	19220788
CSRP3	CSRP3_E4	chr11	19219821	19222089
CSRP3	CSRP3_P2	chr11	19222183	19227543
CSRP3	CSRP3_E5	chr11	19227543	19230620
CSRP3	CSRP3_P3	chr11	19230620	19233620
CSRP3	CSRP3_E6	chr11	19233620	19236288
CSRP3	CSRP3_E7	chr11	19238368	19241748
CSRP3	CSRP3_E8	chr11	19242667	19244652
CTNNA3	CTNNA3_E1	chr10	69310568	69311292
CTNNA3	CTNNA3_E2	chr10	69335035	69336045
CTNNA3	CTNNA3_E3	chr10	69352241	69365033
CTNNA3	CTNNA3_E4	chr10	69366234	69368073
CTNNA3	CTNNA3_E5	chr10	69380580	69382365
CTNNA3	CTNNA3_E6	chr10	69417643	69417908
CTNNA3	CTNNA3_E7	chr10	69418927	69419736
CTNNA3	CTNNA3_E8	chr10	69422765	69436742
CTNNA3	CTNNA3_E9	chr10	69439104	69440628
CTNNA3	CTNNA3_P1	chr10	69454493	69457427
CTNNA3	CTNNA3_E10	chr10	69456715	69457182
CTNNA3	CTNNA3_E11	chr10	69457536	69458326
CTNNA3	CTNNA3_E12	chr10	69522737	69525025
DES	DES_E1	chr2	220267556	220275827
DES	DES_E2	chr2	220279757	220281598
DES	DES_P1	chr2	220281484	220285033
DES	DES_E3	chr2	220282078	220282672
DES	DES_E4	chr2	220284598	220289406
DES	DES_E5	chr2	220295466	220295837
DMD	DMD_E1	chrX	31204673	31206131
DMD	DMD_E2	chrX	31244079	31247309
DMD	DMD_P1	chrX	31284054	31285438
DMD	DMD_E3	chrX	31287747	31288594
DMD	DMD_E4	chrX	31289859	31290711
DMD	DMD_E5	chrX	31316807	31316962
DMD	DMD_E6	chrX	31349098	31350525
DMD	DMD_E7	chrX	31355451	31357290
DMD	DMD_E8	chrX	31838502	31839325
DMD	DMD_E9	chrX	32889734	32890637
DMD	DMD_E10	chrX	32931515	32932693
DMD	DMD_E11	chrX	32960026	32965318
DMD	DMD_E12	chrX	33049069	33051315
DMD	DMD_E13	chrX	33156741	33157504
DMD	DMD_E14	chrX	33201180	33202443
DMD	DMD_E15	chrX	33208260	33208410
DMD	DMD_E16	chrX	33212683	33214506
DMD	DMD_E17	chrX	33224374	33225509
DMD	DMD_P2	chrX	33228242	33231136
DMD	DMD_E18	chrX	33230100	33230250
DOLK	DOLK_E1	chr9	131748711	131750947
DSC2	DSC2_E1	chr18	28644200	28644350
DSC2	DSC2_P1	chr18	28681128	28683878
DSC2	DSC2_E2	chr18	28682025	28682175
DSC2	DSC2_E3	chr18	28756640	28756790
DSC2	DSC2_E4	chr18	28765700	28765850
DSG2	DSG2_E1	chr18	29063204	29072033
DSG2	DSG2_P1	chr18	29072034	29079748
DSG2	DSG2_E2	chr18	29086414	29086572
DSG2	DSG2_E3	chr18	29089654	29089909
DSP	DSP_E1	chr6	7496269	7497104
DSP	DSP_E2	chr6	7502845	7503757
DSP	DSP_E3	chr6	7508077	7514490
DSP	DSP_E4	chr6	7528520	7530099
DSP	DSP_E5	chr6	7532321	7539706
DSP	DSP_P1	chr6	7539366	7543739
DSP	DSP_E6	chr6	7543085	7543235
DSP	DSP_E7	chr6	7543350	7545206
DSP	DSP_E8	chr6	7545216	7550757
DSP	DSP_E9	chr6	7552322	7556934
DSP	DSP_E10	chr6	7558296	7562524
DSP	DSP_E11	chr6	7562526	7563390
DTNA	DTNA_P1	chr18	32071754	32074780
DTNA	DTNA_E1	chr18	32073660	32073810
DTNA	DTNA_E2	chr18	32074080	32074230
DTNA	DTNA_E3	chr18	32075971	32077206
DTNA	DTNA_E4	chr18	32094177	32095181
DTNA	DTNA_E5	chr18	32130918	32132010
DTNA	DTNA_E6	chr18	32142192	32143578
DTNA	DTNA_E7	chr18	32170302	32171083
DTNA	DTNA_P2	chr18	32171802	32174860
DTNA	DTNA_E8	chr18	32174828	32175357
DTNA	DTNA_E9	chr18	32175620	32176746
DTNA	DTNA_E10	chr18	32180180	32180330
DTNA	DTNA_E11	chr18	32185260	32187328
DTNA	DTNA_E12	chr18	32187575	32189306
DTNA	DTNA_E13	chr18	32206820	32206970
DTNA	DTNA_E14	chr18	32216011	32217305
DTNA	DTNA_E15	chr18	32228574	32231372
DTNA	DTNA_E16	chr18	32237554	32242012
DTNA	DTNA_E17	chr18	32286777	32288747
DTNA	DTNA_P3	chr18	32288747	32289756
DTNA	DTNA_E18	chr18	32289160	32289310
DTNA	DTNA_P4	chr18	32289960	32291327
DTNA	DTNA_E19	chr18	32290560	32290710
DTNA	DTNA_E20	chr18	32303116	32307930
DTNA	DTNA_E21	chr18	32308472	32316906
DTNA	DTNA_E22	chr18	32317205	32319161
DTNA	DTNA_E23	chr18	32319217	32321392
DTNA	DTNA_E24	chr18	32321918	32322599
DTNA	DTNA_E25	chr18	32322682	32323446
DTNA	DTNA_E26	chr18	32339933	32341168
DTNA	DTNA_E27	chr18	32352309	32354881
DTNA	DTNA_E28	chr18	32387868	32389309
DTNA	DTNA_E29	chr18	32413214	32416227
DTNA	DTNA_E30	chr18	32417382	32419456
DTNA	DTNA_E31	chr18	32443013	32446261
DTNA	DTNA_E32	chr18	32447253	32448119
DTNA	DTNA_E33	chr18	32459370	32460552
DTNA	DTNA_E34	chr18	32463552	32468526
EMD	EMD_E1	chrX	153599980	153600130
EMD	EMD_E5	chrX	153599980	153600130
EMD	EMD_E2	chrX	153601745	153601895
EMD	EMD_E6	chrX	153601745	153601895
EMD	EMD_E3	chrX	153601900	153602050
EMD	EMD_E7	chrX	153601900	153602050
EMD	EMD_P1	chrX	153606056	153609484
EMD	EMD_E4	chrX	153607865	153608015
EMD	EMD_E8	chrX	153607865	153608015
EMD	EMD_E1	chrX	153610961	153613286
EMD	EMD_E2	chrX	153612673	153612875
EMD	EMD_E1	chrX	153755433	153755621
EMD	EMD_E2	chrX	153771435	153771677
EYA4	EYA4_E1	chr6	133511439	133513530
EYA4	EYA4_E2	chr6	133558160	133558310
EYA4	EYA4_P1	chr6	133560989	133564268
EYA4	EYA4_E3	chr6	133563145	133563295
EYA4	EYA4_E4	chr6	133563345	133563495
EYA4	EYA4_E5	chr6	133563820	133563970
EYA4	EYA4_E6	chr6	133564005	133564155
EYA4	EYA4_E7	chr6	133564240	133564390
EYA4	EYA4_E8	chr6	133564480	133564630
EYA4	EYA4_E9	chr6	133574121	133574731
EYA4	EYA4_E10	chr6	133680576	133681600
EYA4	EYA4_E11	chr6	133756028	133757251
EYA4	EYA4_E12	chr6	133757660	133759102
EYA4	EYA4_E13	chr6	133783168	133784210
EYA4	EYA4_E14	chr6	133822597	133824705
FHL1	FHL1_E1	chrX	135150187	135151391
FHL1	FHL1_E2	chrX	135196460	135198446
FHL1	FHL1_E3	chrX	135205161	135205955
FHL1	FHL1_E4	chrX	135206536	135211523
FHL1	FHL1_P1	chrX	135227161	135231688
FHL1	FHL1_E5	chrX	135232236	135235585
FHL1	FHL1_E6	chrX	135236813	135237826
FHL1	FHL1_E7	chrX	135238851	135239870
FHL1	FHL1_E8	chrX	135241390	135246250
FHL1	FHL1_E9	chrX	135247890	135248932
FHL1	FHL1_E10	chrX	135249327	135249954
FHL1	FHL1_P2	chrX	135249954	135253584
FHL1	FHL1_E11	chrX	135255406	135256903
FHL1	FHL1_E12	chrX	135257099	135257694
FHL1	FHL1_E13	chrX	135257867	135260418
FHL1	FHL1_E14	chrX	135260491	135262704
FHL1	FHL1_E15	chrX	135263012	135268981
FHL1	FHL1_E16	chrX	135269287	135277412
FHL1	FHL1_P3	chrX	135277412	135280498
FHL1	FHL1_E17	chrX	135280684	135285312
FHL1	FHL1_E18	chrX	135288567	135293212
FHL1	FHL1_E19	chrX	135293488	135297659
FHL2	FHL2_E1	chr2	105980994	105989049
FHL2	FHL2_E2	chr2	105992049	106012494
FHL2	FHL2_P1	chr2	106011914	106017624
FHL2	FHL2_E3	chr2	106013085	106013235
FHL2	FHL2_E4	chr2	106014920	106015070
FHL2	FHL2_E5	chr2	106015680	106015830
FHL2	FHL2_E6	chr2	106017624	106053452
FHL2	FHL2_P2	chr2	106053452	106056470
FHL2	FHL2_E7	chr2	106054660	106054810
FHL2	FHL2_E8	chr2	106055680	106055830
FHL2	FHL2_E9	chr2	106057059	106061167
FHL2	FHL2_E10	chr2	106062722	106063794
FHL2	FHL2_E11	chr2	106063894	106064894
FHL2	FHL2_E12	chr2	106065556	106067517
FHL2	FHL2_E13	chr2	106073469	106075121
FHL2	FHL2_E14	chr2	106085383	106086501
FHL2	FHL2_E15	chr2	106088720	106090257
FHL2	FHL2_E16	chr2	106101741	106107854
FHL2	FHL2_E17	chr2	106109469	106156876
FKRP	FKRP_E1	chr19	47233359	47237809
FKRP	FKRP_E2	chr19	47241068	47246846
FKRP	FKRP_P1	chr19	47247266	47250717
FKRP	FKRP_E3	chr19	47253600	47253750
FKRP	FKRP_E4	chr19	47260645	47260795
FKTN	FKTN_E1	chr9	108272400	108272550
FKTN	FKTN_P1	chr9	108318911	108321661
FKTN	FKTN_E2	chr9	108319845	108319995
FKTN	FKTN_E3	chr9	108355841	108357094
FLNC	FLNC_E1	chr7	128466142	128468930
FLNC	FLNC_P1	chr7	128468448	128472073
FLNC	FLNC_E2	chr7	128469405	128469555
FLNC	FLNC_E3	chr7	128470625	128470775
FLNC	FLNC_E4	chr7	128471979	128487178
GATAD1	GATAD1_E1	chr7	92050986	92051605
GATAD1	GATAD1_E2	chr7	92052818	92053383
GATAD1	GATAD1_P1	chr7	92075267	92078545
GATAD1	GATAD1_E3	chr7	92077300	92077450
GATAD1	GATAD1_E4	chr7	92114409	92115709
HCN4	HCN4_E1	chr15	73517547	73519220
HCN4	HCN4_E2	chr15	73574994	73576547
HCN4	HCN4_E3	chr15	73576701	73580713
HCN4	HCN4_E4	chr15	73629116	73629900
HCN4	HCN4_E5	chr15	73629941	73635789
HCN4	HCN4_E6	chr15	73635791	73639416
HCN4	HCN4_E7	chr15	73642984	73660105
HCN4	HCN4_P1	chr15	73659084	73663105
HCN4	HCN4_E8	chr15	73663105	73664793
HCN4	HCN4_E9	chr15	73665116	73679160
HCN4	HCN4_E10	chr15	73679176	73685002
HCN4	HCN4_E11	chr15	73685023	73687801
HCN4	HCN4_E12	chr15	73689253	73690658
HRAS	HRAS_E1	chr11	514788	515091
HRAS	HRAS_E2	chr11	515110	515620
HRAS	HRAS_E3	chr11	528741	529214
HRAS	HRAS_E4	chr11	531231	532875
HRAS	HRAS_P1	chr11	534300	537050
HRAS	HRAS_E5	chr11	535925	536075
HRAS	HRAS_E6	chr11	561065	561215
HRAS	HRAS_E7	chr11	563243	563763
HRAS	HRAS_E8	chr11	564325	564475
HRAS	HRAS_E9	chr11	565768	566147
HRAS	HRAS_E10	chr11	568185	568335
HRAS	HRAS_E11	chr11	568785	568935
ILK	ILK_P1	chr11	6623309	6627897
ILK	ILK_E1	chr11	6627150	6628671
ILK	ILK_P2	chr11	6628300	6628450
ILK	ILK_E2	chr11	6632600	6632750
ILK	ILK_E3	chr11	6632760	6632910
ILK	ILK_E4	chr11	6632940	6633090
JPH2	JPH2_E1	chr20	42702578	42704291
JPH2	JPH2_E2	chr20	42711078	42814233
JPH2	JPH2_P1	chr20	42814233	42817718
JPH2	JPH2_E3	chr20	42815525	42815675
JPH2	JPH2_E4	chr20	42816800	42816950
JPH2	JPH2_E5	chr20	42816980	42817130
JPH2	JPH2_E6	chr20	42817487	42819150
JPH2	JPH2_E7	chr20	42824241	42824643
JPH2	JPH2_E8	chr20	42827717	42827832
JUP	JUP_E1	chr17	39914132	39921470
JUP	JUP_E2	chr17	39924897	39926606
JUP	JUP_P1	chr17	39928540	39928690
JUP	JUP_E3	chr17	39929325	39929475
JUP	JUP_E4	chr17	39929606	39939907
JUP	JUP_P2	chr17	39940139	39944450
JUP	JUP_E5	chr17	39940405	39940555
JUP	JUP_E6	chr17	39940805	39940955
JUP	JUP_E7	chr17	39944450	39953828
KRAS	KRAS_E1	chr12	25388464	25389947
KRAS	KRAS_E2	chr12	25394240	25394390
KRAS	KRAS_E3	chr12	25394660	25394810
KRAS	KRAS_E4	chr12	25396460	25396610
KRAS	KRAS_P1	chr12	25401396	25405589
KRAS	KRAS_E5	chr12	25403180	25403330
KRAS	KRAS_E6	chr12	25403400	25403550
KRAS	KRAS_E7	chr12	25408781	25410430
KRAS	KRAS_E8	chr12	25416895	25417663
KRAS	KRAS_E9	chr12	25428360	25430793
KRAS	KRAS_E10	chr12	25447874	25448790
KRAS	KRAS_E11	chr12	25469486	25470359
KRAS	KRAS_E12	chr12	25536042	25540928
LAMA4	LAMA4_E1	chr6	112559506	112574240
LAMA4	LAMA4_P1	chr6	112574240	112577495
LAMA4	LAMA4_E2	chr6	112577528	112586146
LAMA4	LAMA4_E3	chr6	112588755	112592033
LAMA4	LAMA4_E4	chr6	112599986	112604620
LAMA4	LAMA4_E5	chr6	112607693	112613601
LAMA4	LAMA4_E6	chr6	112618789	112621169
LAMP2	LAMP2_E1	chrX	119573395	119575156
LAMP2	LAMP2_E2	chrX	119583600	119590439
LAMP2	LAMP2_P1	chrX	119601374	119605120
LAMP2	LAMP2_E3	chrX	119619037	119620765
LARGE1	LARGE1_E1	chr22	34225189	34229555
LARGE1	LARGE1_E2	chr22	34231131	34232967
LARGE1	LARGE1_E3	chr22	34236739	34241646
LARGE1	LARGE1_E4	chr22	34246559	34248255
LARGE1	LARGE1_E5	chr22	34248704	34250574
LARGE1	LARGE1_E6	chr22	34256278	34273249
LARGE1	LARGE1_E7	chr22	34278916	34281411
LARGE1	LARGE1_E8	chr22	34289634	34294627
LARGE1	LARGE1_E9	chr22	34294703	34297637
LARGE1	LARGE1_E10	chr22	34302409	34308826
LARGE1	LARGE1_E11	chr22	34312540	34313263
LARGE1	LARGE1_P1	chr22	34314826	34319015
LARGE1	LARGE1_E12	chr22	34620696	34622179
LARGE1	LARGE1_E13	chr22	34631611	34633051
LARGE1	LARGE1_E14	chr22	34698312	34700257
LDB3	LDB3_E1	chr10	88414200	88414350
LDB3	LDB3_E2	chr10	88415873	88426705
LDB3	LDB3_P1	chr10	88426672	88430181
LDB3	LDB3_E3	chr10	88429948	88480371
LMNA	LMNA_E1	chr1	156053868	156057017
LMNA	LMNA_E2	chr1	156057990	156060218
LMNA	LMNA_E3	chr1	156060222	156061660
LMNA	LMNA_E4	chr1	156065377	156078646
LMNA	LMNA_P1	chr1	156075510	156075657
LMNA	LMNA_P2	chr1	156076120	156076270
LMNA	LMNA_P3	chr1	156076285	156076435
LMNA	LMNA_E5	chr1	156078836	156079744
LMNA	LMNA_E6	chr1	156080621	156082960
LMNA	LMNA_P4	chr1	156082960	156086112
LMNA	LMNA_E7	chr1	156083161	156083438
LMNA	LMNA_E8	chr1	156083720	156083870
LMNA	LMNA_E9	chr1	156085760	156085910
LMNA	LMNA_E10	chr1	156085980	156094450
LMNA	LMNA_P5	chr1	156092264	156098093
LMNA	LMNA_E11	chr1	156094836	156095271
LMNA	LMNA_E12	chr1	156095920	156096070
LMNA	LMNA_E13	chr1	156097530	156097692
LMNA	LMNA_E14	chr1	156098093	156100910
MAP2K1	MAP2K1_P1	chr15	66677655	66681548
MAP2K1	MAP2K1_E1	chr15	66679305	66679455
MAP2K1	MAP2K1_E2	chr15	66679700	66679850
MAP2K1	MAP2K1_E3	chr15	66682149	66683939
MAP2K1	MAP2K1_E4	chr15	66693554	66695118
MAP2K1	MAP2K1_E5	chr15	66696754	66704019
MAP2K1	MAP2K1_E6	chr15	66731310	66734666
MAP2K2	MAP2K2_E1	chr19	4095879	4099419
MAP2K2	MAP2K2_E2	chr19	4114944	4116419
MAP2K2	MAP2K2_P1	chr19	4122569	4125626
MAP2K2	MAP2K2_E3	chr19	4123860	4124010
MYBPC3	MYBPC3_E1	chr11	47345796	47372753
MYBPC3	MYBPC3_P1	chr11	47372526	47375753
MYBPC3	MYBPC3_E2	chr11	47375753	47383738
MYH6	MYH6_P1	chr14	23875301	23881541
MYH7	MYH7_E1	chr14	23888772	23903427
MYH7	MYH7_P1	chr14	23903235	23906665
MYH7	MYH7_E2	chr14	23906427	23917110
MYH7	MYH7_E3	chr14	23918194	23919041
MYL2	MYL2_E1	chr12	111330323	111356524
MYL2	MYL2_P1	chr12	111356879	111359881
MYL3	MYL3_E1	chr3	46885894	46897251
MYL3	MYL3_E2	chr3	46897494	46903432
MYL3	MYL3_P1	chr3	46903432	46906473
MYL3	MYL3_E3	chr3	46906473	46917735
MYLK2	MYLK2_E1	chr20	30393786	30395808
MYLK2	MYLK2_E2	chr20	30396855	30405610
MYLK2	MYLK2_P1	chr20	30405676	30408426
MYLK2	MYLK2_E3	chr20	30409004	30413079
MYOM1	MYOM1_E1	chr18	3112893	3120830
MYOM1	MYOM1_E2	chr18	3125349	3127189
MYOM1	MYOM1_E3	chr18	3131079	3131908
MYOM1	MYOM1_E4	chr18	3132253	3133641
MYOM1	MYOM1_E5	chr18	3133793	3135129
MYOM1	MYOM1_E6	chr18	3135438	3136069
MYOM1	MYOM1_E7	chr18	3138016	3140596
MYOM1	MYOM1_E8	chr18	3140903	3143084
MYOM1	MYOM1_E9	chr18	3151587	3153814
MYOM1	MYOM1_E10	chr18	3154763	3157722
MYOM1	MYOM1_E11	chr18	3161739	3162986
MYOM1	MYOM1_E12	chr18	3177588	3187731
MYOM1	MYOM1_E13	chr18	3191894	3193018
MYOM1	MYOM1_E14	chr18	3194204	3195759
MYOM1	MYOM1_E15	chr18	3196478	3197530
MYOM1	MYOM1_E16	chr18	3198622	3200253
MYOM1	MYOM1_E17	chr18	3205846	3206919
MYOM1	MYOM1_E18	chr18	3207206	3218347
MYOM1	MYOM1_P1	chr18	3218244	3221606
MYOM1	MYOM1_E19	chr18	3223334	3227210
MYOZ2	MYOZ2_E1	chr4	119936841	119944864
MYOZ2	MYOZ2_E2	chr4	119945931	119966755
MYOZ2	MYOZ2_E3	chr4	119966869	119979338
MYOZ2	MYOZ2_E4	chr4	119981828	119982747
MYOZ2	MYOZ2_E5	chr4	119989356	119989952
MYOZ2	MYOZ2_E6	chr4	119992952	120004824
MYOZ2	MYOZ2_E7	chr4	120009129	120014606
MYOZ2	MYOZ2_E8	chr4	120022224	120025402
MYOZ2	MYOZ2_E9	chr4	120025769	120026544
MYOZ2	MYOZ2_E10	chr4	120026856	120028493
MYOZ2	MYOZ2_E11	chr4	120045316	120049946
MYOZ2	MYOZ2_E12	chr4	120051233	120054061
MYOZ2	MYOZ2_E13	chr4	120054347	120055438
MYOZ2	MYOZ2_P1	chr4	120055438	120058500
MYOZ2	MYOZ2_E14	chr4	120058438	120073117
MYOZ2	MYOZ2_E15	chr4	120075864	120078767
MYPN	MYPN_E1	chr10	69853665	69853815
MYPN	MYPN_E2	chr10	69853840	69853990
MYPN	MYPN_E3	chr10	69854186	69855675
MYPN	MYPN_E4	chr10	69858200	69860642
MYPN	MYPN_E5	chr10	69863060	69863210
MYPN	MYPN_P1	chr10	69865620	69865770
MYPN	MYPN_P2	chr10	69867494	69870733
MYPN	MYPN_E6	chr10	69870752	69873828
MYPN	MYPN_E7	chr10	69875846	69880520
MYPN	MYPN_E8	chr10	69881700	69881850
MYPN	MYPN_E9	chr10	69883842	69885379
MYPN	MYPN_E10	chr10	69892142	69897772
MYPN	MYPN_E11	chr10	69897977	69901101
MYPN	MYPN_E12	chr10	69901285	69903744
MYPN	MYPN_E13	chr10	69904226	69904959
MYPN	MYPN_E14	chr10	69905272	69906200
MYPN	MYPN_E15	chr10	69907046	69916335
MYPN	MYPN_E16	chr10	69919730	69921164
NEBL	NEBL_E1	chr10	21024174	21025761
NEBL	NEBL_E2	chr10	21033657	21035725
NEBL	NEBL_E3	chr10	21037060	21038797
NEBL	NEBL_E4	chr10	21048789	21050353
NEBL	NEBL_E5	chr10	21055611	21056736
NEBL	NEBL_E6	chr10	21090114	21094267
NEBL	NEBL_E7	chr10	21154185	21155209
NEBL	NEBL_E8	chr10	21163011	21164910
NEBL	NEBL_E9	chr10	21166123	21167213
NEBL	NEBL_E10	chr10	21167470	21169185
NEBL	NEBL_E11	chr10	21173064	21174080
NEBL	NEBL_E12	chr10	21177165	21178318
NEBL	NEBL_E13	chr10	21178680	21180335
NEBL	NEBL_E14	chr10	21180669	21184644
NEBL	NEBL_P1	chr10	21185439	21186420
NEBL	NEBL_E15	chr10	21188031	21188743
NEBL	NEBL_E16	chr10	21243770	21247394
NEBL	NEBL_E17	chr10	21252373	21253717
NEBL	NEBL_E18	chr10	21264522	21266960
NEBL	NEBL_E19	chr10	21279663	21281310
NEBL	NEBL_E20	chr10	21288772	21290503
NEBL	NEBL_E21	chr10	21300285	21301129
NEBL	NEBL_E22	chr10	21460405	21460555
NEBL	NEBL_P2	chr10	21462138	21464035
NEBL	NEBL_E23	chr10	21483400	21483550
NEBL	NEBL_E24	chr10	21484400	21484550
NEXN	NEXN_E1	chr1	78323420	78323570
NEXN	NEXN_E2	chr1	78325498	78327334
NEXN	NEXN_E3	chr1	78337479	78340062
NEXN	NEXN_E4	chr1	78343175	78349196
NEXN	NEXN_E5	chr1	78349246	78351489
NEXN	NEXN_P1	chr1	78352076	78355859
NEXN	NEXN_E6	chr1	78354520	78354670
NEXN	NEXN_E7	chr1	78354885	78355035
NF1	NF1_P1	chr17	29420088	29423776
NF1	NF1_E1	chr17	29422105	29422255
NF1	NF1_E2	chr17	29449652	29450297
NF1	NF1_E3	chr17	29456970	29458699
NF1	NF1_E4	chr17	29482059	29485619
NF1	NF1_E5	chr17	29508308	29509752
NRAS	NRAS_P1	chr1	115258054	115261015
PDLIM3	PDLIM3_E1	chr4	186424004	186428168
PDLIM3	PDLIM3_E2	chr4	186433909	186436296
PDLIM3	PDLIM3_E3	chr4	186439717	186446510
PDLIM3	PDLIM3_E4	chr4	186446744	186447557
PDLIM3	PDLIM3_E5	chr4	186450153	186451427
PDLIM3	PDLIM3_E6	chr4	186452602	186455002
PDLIM3	PDLIM3_P1	chr4	186455087	186458192
PDLIM3	PDLIM3_E7	chr4	186455900	186456050
PDLIM3	PDLIM3_E8	chr4	186456205	186456355
PDLIM3	PDLIM3_E9	chr4	186456360	186456510
PDLIM3	PDLIM3_E10	chr4	186459791	186465584
PDLIM3	PDLIM3_E11	chr4	186474370	186475403
PDLIM3	PDLIM3_E12	chr4	186475691	186476694
PDLIM3	PDLIM3_E13	chr4	186480387	186482029
PDLIM3	PDLIM3_E14	chr4	186484080	186485754
PDLIM3	PDLIM3_E15	chr4	186486652	186495532
PDLIM3	PDLIM3_E16	chr4	186497240	186499275
PDLIM3	PDLIM3_E17	chr4	186501643	186507106
PDLIM3	PDLIM3_E18	chr4	186510562	186511211
PDLIM3	PDLIM3_E19	chr4	186511752	186515161
PKP2	PKP2_E1	chr12	32986650	32988027
PKP2	PKP2_E2	chr12	32988537	32990769
PKP2	PKP2_E3	chr12	32992261	32998378
PKP2	PKP2_E4	chr12	32998891	33001445
PKP2	PKP2_E5	chr12	33004773	33005789
PKP2	PKP2_E6	chr12	33006304	33008443
PKP2	PKP2_E7	chr12	33009567	33010430
PKP2	PKP2_E8	chr12	33012885	33013633
PKP2	PKP2_E9	chr12	33021768	33037351
PKP2	PKP2_E10	chr12	33037569	33038720
PKP2	PKP2_E11	chr12	33038782	33041003
PKP2	PKP2_E12	chr12	33041321	33048035
PKP2	PKP2_P1	chr12	33047919	33051274
PKP2	PKP2_E13	chr12	33048705	33048855
PLEKHM2	PLEKHM2_E1	chr1	16005133	16005396
PLEKHM2	PLEKHM2_E2	chr1	16007081	16008123
PLEKHM2	PLEKHM2_P1	chr1	16008123	16012128
PLEKHM2	PLEKHM2_E3	chr1	16011425	16011575
PLEKHM2	PLEKHM2_E4	chr1	16016893	16050493
PLN	PLN_E1	chr6	118845191	118867960
PLN	PLN_P1	chr6	118867914	118870892
PLN	PLN_E2	chr6	118870960	118892882
PRDM16	PRDM16_P1	chr1	2982833	2987274
PRDM16	PRDM16_E1	chr1	2987274	3003423
PRDM16	PRDM16_E2	chr1	3004569	3006318
PRDM16	PRDM16_E3	chr1	3007538	3020165
PRKAG2	PRKAG2_E1	chr7	151286922	151289813
PRKAG2	PRKAG2_E2	chr7	151291535	151299618
PRKAG2	PRKAG2_E3	chr7	151306607	151312232
PRKAG2	PRKAG2_E4	chr7	151320454	151327313
PRKAG2	PRKAG2_P1	chr7	151327649	151330939
PRKAG2	PRKAG2_E5	chr7	151328860	151329010
PRKAG2	PRKAG2_E6	chr7	151333984	151338691
PRKAG2	PRKAG2_E7	chr7	151347009	151349850
PRKAG2	PRKAG2_E8	chr7	151350769	151353179
PRKAG2	PRKAG2_E9	chr7	151353219	151355138
PRKAG2	PRKAG2_E10	chr7	151356059	151357210
PRKAG2	PRKAG2_E11	chr7	151358359	151367840
PRKAG2	PRKAG2_E12	chr7	151368279	151372122
PRKAG2	PRKAG2_E13	chr7	151372268	151373081
PRKAG2	PRKAG2_E14	chr7	151373369	151388375
PRKAG2	PRKAG2_E15	chr7	151388823	151398743
PRKAG2	PRKAG2_E16	chr7	151398765	151400985
PRKAG2	PRKAG2_E17	chr7	151401361	151431849
PRKAG2	PRKAG2_E18	chr7	151433300	151433450
PRKAG2	PRKAG2_P2	chr7	151433580	151433730
PRKAG2	PRKAG2_P3	chr7	151433760	151433910
PRKAG2	PRKAG2_E19	chr7	151435775	151436688
PRKAG2	PRKAG2_E20	chr7	151436702	151438044
PRKAG2	PRKAG2_E21	chr7	151439074	151446498
PRKAG2	PRKAG2_E22	chr7	151447450	151457045
PRKAG2	PRKAG2_E23	chr7	151478005	151480213
PRKAG2	PRKAG2_E24	chr7	151481421	151482437
PRKAG2	PRKAG2_E25	chr7	151493113	151495245
PRKAG2	PRKAG2_E26	chr7	151505379	151508024
PRKAG2	PRKAG2_E27	chr7	151518991	151521694
PRKAG2	PRKAG2_E28	chr7	151522492	151523154
PRKAG2	PRKAG2_E29	chr7	151535920	151536070
PRKAG2	PRKAG2_P4	chr7	151572626	151576049
PRKAG2	PRKAG2_E30	chr7	151572865	151573015
PRKAG2	PRKAG2_E31	chr7	151586870	151588380
PTPN11	PTPN11_E1	chr12	112841620	112841770
PTPN11	PTPN11_E2	chr12	112846800	112846950
PTPN11	PTPN11_E3	chr12	112847000	112847150
PTPN11	PTPN11_E4	chr12	112849420	112849570
PTPN11	PTPN11_P1	chr12	112855218	112858116
PTPN11	PTPN11_E5	chr12	112859498	112867110
PTPN11	PTPN11_E6	chr12	112905848	112909155
PTPN11	PTPN11_E7	chr12	112925904	112927506
RAF1	RAF1_E1	chr3	12663435	12664351
RAF1	RAF1_E2	chr3	12669073	12670035
RAF1	RAF1_E3	chr3	12670650	12672732
RAF1	RAF1_E4	chr3	12678818	12680438
RAF1	RAF1_E5	chr3	12682994	12685119
RAF1	RAF1_E6	chr3	12685337	12686845
RAF1	RAF1_E7	chr3	12698149	12699121
RAF1	RAF1_E8	chr3	12699627	12701487
RAF1	RAF1_E9	chr3	12701669	12702742
RAF1	RAF1_P1	chr3	12702136	12710255
RAF1	RAF1_E10	chr3	12704380	12704530
RAF1	RAF1_E11	chr3	12705300	12705450
RAF1	RAF1_E12	chr3	12716393	12717575
RAF1	RAF1_E13	chr3	12720671	12721716
RAF1	RAF1_E14	chr3	12722703	12724547
RAF1	RAF1_E15	chr3	12734143	12742280
RAF1	RAF1_E16	chr3	12744896	12746062
RAF1	RAF1_E17	chr3	12746527	12749687
RAF1	RAF1_E18	chr3	12749738	12752325
RBM20	RBM20_E1	chr10	112368604	112380378
RBM20	RBM20_E2	chr10	112385791	112391556
RBM20	RBM20_E3	chr10	112394600	112394750
RBM20	RBM20_E4	chr10	112395718	112398843
RBM20	RBM20_E5	chr10	112399298	112401043
RBM20	RBM20_P1	chr10	112401043	112405683
RBM20	RBM20_E6	chr10	112404185	112404335
RBM20	RBM20_E7	chr10	112405720	112407447
RBM20	RBM20_E8	chr10	112407484	112465064
RBM20	RBM20_E9	chr10	112465180	112476499
RBM20	RBM20_E10	chr10	112476733	112479014
RBM20	RBM20_E11	chr10	112479552	112507563
RBM20	RBM20_E12	chr10	112507674	112509120
RBM20	RBM20_E13	chr10	112509330	112511076
RBM20	RBM20_E14	chr10	112512882	112513980
RIT1	RIT1_E1	chr1	155861521	155862571
RIT1	RIT1_E2	chr1	155862640	155862790
RIT1	RIT1_E3	chr1	155863520	155863670
RIT1	RIT1_P1	chr1	155879296	155882695
RIT1	RIT1_E4	chr1	155881725	155881875
RIT1	RIT1_E5	chr1	155883860	155884010
RRAS	RRAS_E1	chr19	50133928	50136732
RRAS	RRAS_E2	chr19	50138048	50140614
RRAS	RRAS_E3	chr19	50140837	50141958
RRAS	RRAS_P1	chr19	50141309	50147174
RRAS	RRAS_E4	chr19	50142960	50143110
RYR2	RYR2_E1	chr1	237160535	237161828
RYR2	RYR2_E2	chr1	237189838	237198192
RYR2	RYR2_E3	chr1	237198475	237202173
RYR2	RYR2_P1	chr1	237204004	237207004
RYR2	RYR2_E4	chr1	237207004	237223543
RYR2	RYR2_E5	chr1	237233249	237238748
RYR2	RYR2_E6	chr1	237245724	237248476
RYR2	RYR2_E7	chr1	237248537	237251986
RYR2	RYR2_E8	chr1	237253229	237261366
RYR2	RYR2_E9	chr1	237261482	237272389
RYR2	RYR2_E10	chr1	237272623	237279295
RYR2	RYR2_E11	chr1	237279310	237281072
RYR2	RYR2_E12	chr1	237285606	237308299
RYR2	RYR2_E13	chr1	237308469	237319659
RYR2	RYR2_E14	chr1	237321497	237322516
RYR2	RYR2_E15	chr1	237326613	237328331
RYR2	RYR2_E16	chr1	237328748	237329852
RYR2	RYR2_E17	chr1	237329869	237332008
RYR2	RYR2_E18	chr1	237333219	237333960
RYR2	RYR2_E19	chr1	237334026	237335657
RYR2	RYR2_E20	chr1	237335876	237337449
RYR2	RYR2_E21	chr1	237342412	237347942
RYR2	RYR2_E22	chr1	237348047	237352164
RYR2	RYR2_E23	chr1	237352338	237355392
RYR2	RYR2_E24	chr1	237357297	237358413
RYR2	RYR2_E25	chr1	237360759	237361887
RYR2	RYR2_E26	chr1	237364095	237365438
RYR2	RYR2_E27	chr1	237367426	237369776
RYR2	RYR2_E28	chr1	237373568	237375288
RYR2	RYR2_E29	chr1	237379674	237381362
RYR2	RYR2_E30	chr1	237381566	237384256
RYR2	RYR2_E31	chr1	237389223	237390231
RYR2	RYR2_E32	chr1	237391855	237393488
RYR2	RYR2_E33	chr1	237393752	237394302
RYR2	RYR2_E34	chr1	237398084	237399711
RYR2	RYR2_E35	chr1	237401388	237403033
RYR2	RYR2_E36	chr1	237406170	237410224
RYR2	RYR2_E37	chr1	237412186	237417539
SCN5A	SCN5A_E1	chr3	38614682	38626112
SCN5A	SCN5A_E2	chr3	38626678	38631648
SCN5A	SCN5A_E3	chr3	38638833	38641027
SCN5A	SCN5A_E4	chr3	38654874	38661428
SCN5A	SCN5A_E5	chr3	38661533	38663556
SCN5A	SCN5A_E6	chr3	38671317	38673307
SCN5A	SCN5A_P1	chr3	38673216	38676090
SCN5A	SCN5A_E7	chr3	38675720	38675870
SCN5A	SCN5A_E8	chr3	38676353	38689619
SCN5A	SCN5A_P2	chr3	38689560	38692664
SCN5A	SCN5A_E9	chr3	38692565	38693283
SCN5A	SCN5A_E10	chr3	38697306	38697496
SCN5A	SCN5A_E11	chr3	38700393	38700716
SGCD	SGCD_E1	chr5	155106978	155114171
SGCD	SGCD_E2	chr5	155133050	155134293
SGCD	SGCD_E3	chr5	155302833	155303826
SGCD	SGCD_E4	chr5	155345600	155347095
SGCD	SGCD_E5	chr5	155379732	155380849
SGCD	SGCD_E6	chr5	155381709	155382322
SGCD	SGCD_E7	chr5	155405154	155407034
SGCD	SGCD_E8	chr5	155407849	155410137
SGCD	SGCD_E9	chr5	155462056	155464664
SGCD	SGCD_E10	chr5	155613046	155615393
SGCD	SGCD_E11	chr5	155698067	155698858
SGCD	SGCD_P1	chr5	155752256	155755527
SGCD	SGCD_E12	chr5	155754405	155754555
SGCD	SGCD_E13	chr5	155755266	155756922
SGCD	SGCD_E14	chr5	155757029	155759993
SGCD	SGCD_E15	chr5	155760860	155762199
SGCD	SGCD_E16	chr5	155763547	155766516
SGCD	SGCD_E17	chr5	155774781	155780156
SGCD	SGCD_E18	chr5	155783380	155783530
SGCD	SGCD_E19	chr5	155786900	155787050
SGCD	SGCD_E20	chr5	155788580	155788730
SGCD	SGCD_E21	chr5	155793680	155793830
SGCD	SGCD_E22	chr5	155796546	155797804
SGCD	SGCD_E23	chr5	155819196	155820211
SGCD	SGCD_E24	chr5	155821655	155825064
SGCD	SGCD_E25	chr5	155837405	155839149
SGCD	SGCD_E26	chr5	155848505	155850090
SGCD	SGCD_E27	chr5	155871423	155873393
SGCD	SGCD_E28	chr5	155900458	155903524
SGCD	SGCD_E29	chr5	155923169	155925479
SGCD	SGCD_E30	chr5	156002132	156015122
SHOC2	SHOC2_P1	chr10	112677805	112680555
SHOC2	SHOC2_E1	chr10	112678600	112678750
SHOC2	SHOC2_E2	chr10	112679400	112679550
SHOC2	SHOC2_E3	chr10	112685977	112687779
SHOC2	SHOC2_E4	chr10	112768965	112771598
SLC22A5	SLC22A5_P1	chr5	131703944	131706694
SLC22A5	SLC22A5_E1	chr5	131705805	131705955
SLC25A4	SLC25A4_E1	chr4	186007197	186010882
SLC25A4	SLC25A4_E2	chr4	186015589	186018363
SLC25A4	SLC25A4_E3	chr4	186032130	186035839
SLC25A4	SLC25A4_E4	chr4	186036009	186037750
SLC25A4	SLC25A4_E5	chr4	186039874	186041975
SLC25A4	SLC25A4_E6	chr4	186047873	186050714
SLC25A4	SLC25A4_E7	chr4	186055702	186055856
SLC25A4	SLC25A4_E8	chr4	186055972	186061906
SLC25A4	SLC25A4_P1	chr4	186062787	186065894
SLC25A4	SLC25A4_E9	chr4	186062795	186063340
SLC25A4	SLC25A4_E10	chr4	186064045	186064195
SLC25A4	SLC25A4_E11	chr4	186065894	186071458
SOS1	SOS1_E1	chr2	39278406	39280684
SOS1	SOS1_E2	chr2	39327302	39328616
SOS1	SOS1_E3	chr2	39333397	39334626
SOS1	SOS1_E4	chr2	39342060	39342195
SOS1	SOS1_P1	chr2	39346354	39349692
SOS1	SOS1_E5	chr2	39347305	39347455
SOS1	SOS1_E6	chr2	39347905	39348055
SOS1	SOS1_P2	chr2	39349986	39350490
SOS1	SOS1_P3	chr2	39351066	39352090
SOS1	SOS1_E7	chr2	39351880	39352030
SOS1	SOS1_E8	chr2	39352045	39352195
SOS1	SOS1_E9	chr2	39355125	39355275
SOS1	SOS1_E10	chr2	39355320	39355470
SOS1	SOS1_E11	chr2	39356089	39356500
SOS1	SOS1_E12	chr2	39362307	39363514
SOS1	SOS1_E13	chr2	39366109	39367358
SOS1	SOS1_E14	chr2	39388091	39389693
SOS1	SOS1_E15	chr2	39393756	39394889
TCAP	TCAP_E1	chr17	37808041	37818939
TCAP	TCAP_P1	chr17	37818939	37826500
TCAP	TCAP_E2	chr17	37819905	37820055
TCAP	TCAP_E3	chr17	37828300	37828450
TCAP	TCAP_E4	chr17	37828525	37828675
TCAP	TCAP_E5	chr17	37831240	37831390
TGFB3	TGFB3_E1	chr14	76285809	76293786
TGFB3	TGFB3_E2	chr14	76298230	76299833
TGFB3	TGFB3_E3	chr14	76301014	76302054
TGFB3	TGFB3_E4	chr14	76315541	76318890
TGFB3	TGFB3_E5	chr14	76321118	76325418
TGFB3	TGFB3_E6	chr14	76326961	76328134
TGFB3	TGFB3_E7	chr14	76332962	76336595
TGFB3	TGFB3_E8	chr14	76342151	76344647
TGFB3	TGFB3_E9	chr14	76368724	76373375
TGFB3	TGFB3_E10	chr14	76381527	76385752
TGFB3	TGFB3_E11	chr14	76393829	76395784
TGFB3	TGFB3_E12	chr14	76400804	76402323
TGFB3	TGFB3_E13	chr14	76407251	76408123
TGFB3	TGFB3_E14	chr14	76442996	76443428
TGFB3	TGFB3_E15	chr14	76443545	76443981
TGFB3	TGFB3_E16	chr14	76443992	76444190
TGFB3	TGFB3_E17	chr14	76444840	76444990
TGFB3	TGFB3_E18	chr14	76445685	76445835
TGFB3	TGFB3_P1	chr14	76445836	76453603
TGFB3	TGFB3_E19	chr14	76446205	76446355
TGFB3	TGFB3_E20	chr14	76447840	76447990
TGFB3	TGFB3_E21	chr14	76448520	76448670
TGFB3	TGFB3_E22	chr14	76451156	76451346
TGFB3	TGFB3_E23	chr14	76452265	76452415
TGFB3	TGFB3_E24	chr14	76452600	76452750
TGFB3	TGFB3_E25	chr14	76452840	76452990
TGFB3	TGFB3_E26	chr14	76455558	76455875
TMEM43	TMEM43_P1	chr3	14164940	14167690
TMEM43	TMEM43_E1	chr3	14166665	14166815
TMEM43	TMEM43_E2	chr3	14167939	14169314
TMEM43	TMEM43_E3	chr3	14171598	14175216
TMEM43	TMEM43_E4	chr3	14180143	14184722
TMEM43	TMEM43_E5	chr3	14185245	14185395
TMEM43	TMEM43_E6	chr3	14187989	14190761
TMEM70	TMEM70_E1	chr8	74847565	74847919
TMEM70	TMEM70_P1	chr8	74883960	74884110
TMEM70	TMEM70_E2	chr8	74884900	74885050
TMEM70	TMEM70_P2	chr8	74886944	74889943
TMEM70	TMEM70_E3	chr8	74888760	74888910
TMEM70	TMEM70_E4	chr8	74888920	74889070
TMEM70	TMEM70_E5	chr8	74905000	74905150
TNNC1	TNNC1_E1	chr3	52480543	52486586
TNNC1	TNNC1_P1	chr3	52486836	52489586
TNNI3	TNNI3_P1	chr19	55667166	55673091
TNNT2	TNNT2_E1	chr1	201301400	201302313
TNNT2	TNNT2_E2	chr1	201304927	201306449
TNNT2	TNNT2_E3	chr1	201315961	201319634
TNNT2	TNNT2_E4	chr1	201321889	201331816
TNNT2	TNNT2_E5	chr1	201334816	201340882
TNNT2	TNNT2_P1	chr1	201340408	201343882
TNNT2	TNNT2_E6	chr1	201343882	201345289
TNNT2	TNNT2_P2	chr1	201345144	201348433
TNNT2	TNNT2_E7	chr1	201348390	201351201
TNNT2	TNNT2_E8	chr1	201354201	201355512
TNNT2	TNNT2_E9	chr1	201356229	201357209
TPM1	TPM1_E1	chr15	63225512	63228101
TPM1	TPM1_E2	chr15	63231418	63236225
TPM1	TPM1_E3	chr15	63248497	63251711
TPM1	TPM1_E4	chr15	63251805	63252628
TPM1	TPM1_E5	chr15	63266903	63271627
TPM1	TPM1_E6	chr15	63275356	63278426
TPM1	TPM1_E7	chr15	63286202	63287833
TPM1	TPM1_E8	chr15	63288442	63293573
TPM1	TPM1_E9	chr15	63294426	63297737
TPM1	TPM1_E10	chr15	63298359	63299350
TPM1	TPM1_E11	chr15	63304331	63306634
TPM1	TPM1_E12	chr15	63306677	63313515
TPM1	TPM1_E13	chr15	63314009	63319524
TPM1	TPM1_E14	chr15	63326190	63328102
TPM1	TPM1_E15	chr15	63329994	63330871
TPM1	TPM1_E16	chr15	63332464	63333330
TPM1	TPM1_P1	chr15	63333330	63336481
TPM1	TPM1_E17	chr15	63334420	63334570
TPM1	TPM1_E18	chr15	63335165	63335315
TPM1	TPM1_E19	chr15	63336456	63339064
TPM1	TPM1_P2	chr15	63339050	63343086
TPM1	TPM1_E20	chr15	63339505	63339655
TPM1	TPM1_E21	chr15	63340720	63340870
TPM1	TPM1_E22	chr15	63343086	63350483
TPM1	TPM1_E23	chr15	63351046	63362610
TPM1	TPM1_E24	chr15	63365610	63368859
TPM1	TPM1_E25	chr15	63371330	63377068
TTN	TTN_E1	chr2	179657361	179662929
TTN	TTN_E2	chr2	179663217	179668523
TTN	TTN_E3	chr2	179668552	179670338
TTN	TTN_P1	chr2	179668772	179673650
TTN	TTN_E4	chr2	179673650	179674542
TTN	TTN_E5	chr2	179675496	179677582
TTN	TTN_E6	chr2	179683740	179686116
TTN	TTN_E7	chr2	179692141	179693587
TTN	TTN_E8	chr2	179698398	179702614
TTN	TTN_E9	chr2	179717263	179718466
TTN	TTN_E10	chr2	179722153	179727536
TTN	TTN_E11	chr2	179727573	179732176
TTN	TTN_E12	chr2	179732490	179737203
TTN	TTN_E13	chr2	179738954	179740445
TTN	TTN_E14	chr2	179742310	179743195
TTN	TTN_E15	chr2	179747108	179748139
TTN	TTN_E16	chr2	179751894	179755536
TTN	TTN_E17	chr2	179756630	179758233
TTN	TTN_E18	chr2	179759605	179762048
TTN	TTN_E19	chr2	179768931	179770651
TTN	TTN_E20	chr2	179773859	179775753
TTN	TTN_E21	chr2	179777200	179778036
TTN	TTN_E22	chr2	179780115	179781679
TTR	TTR_P1	chr18	29169908	29173081
TTR	TTR_E1	chr18	29173431	29178983
TTR	TTR_E2	chr18	29190673	29192154
VCL	VCL_E1	chr10	75724310	75729957
VCL	VCL_E2	chr10	75752758	75753844
VCL	VCL_P1	chr10	75756372	75759471
VCL	VCL_E3	chr10	75758005	75758155
VCL	VCL_E4	chr10	75758620	75758770
VCL	VCL_E5	chr10	75758960	75759110
VCL	VCL_E6	chr10	75759373	75761482
VCL	VCL_E7	chr10	75762811	75763394
VCL	VCL_E8	chr10	75766394	75773218
VCL	VCL_E9	chr10	75777161	75782173
VCL	VCL_E10	chr10	75786747	75791430
VCL	VCL_E11	chr10	75792802	75795109
VCL	VCL_E12	chr10	75796822	75797913
VCL	VCL_E13	chr10	75798652	75801033
VCL	VCL_E14	chr10	75808417	75812547
VCL	VCL_E15	chr10	75813949	75821355
VCL	VCL_E16	chr10	75823359	75824416
VCL	VCL_E17	chr10	75830096	75834420
CMP, Cardiomyopathy; P, promoter; E, Enhancer.

## Sheet: SpTable 9_Myocard RNAseq
Supplementary Table 9. Normalized RNAseq data for genes with high-risk CNVs, LoF and regulatory variants
Gene	EnsemblGene	Case1	Case2	Case3	Case4	Case5	Case6	Case7	Case8	Case9	Case10	Case11	Case12	Case13	Case14	Case15	Case16	Case17	Case18	Case19	Case20	Case21	Case22	Case23	Case24	Case25	Case26	Case27	Case28	Case29	Case30	Case31	Case32	Case33	Case34	Case35
DSC2	ENSG00000134755	1880	4272	4017	3023	3108	5049	3718	3504	3741	4528	4398	3248	3513	6056	5195	4815	3404	3161	3539	2800	3603	3705	4687	3142	6726	4012	4259	4398	5713	3186	3804	4468	3288	1430	2118
FLNC	ENSG00000128591	96845	57388	170586	97664	116148	69917	102203	92926	112697	107824	139449	138652	117442	53713	167323	88935	147867	110733	101946	109468	96998	88781	128197	71726	154616	157929	112738	68436	92626	180382	149343	101821	85928	46730	49597
MYBPC3	ENSG00000134571	135863	135673	99119	135524	118924	95242	133901	95220	159942	132500	130701	133616	147384	85536	171786	148941	115972	120205	153310	157793	135776	129912	156153	110381	266700	177353	137486	148387	136132	143149	137246	120616	127844	62435	59186
CTNNA3	ENSG00000183230	15140	9768	15848	26055	10580	30274	14277	22711	16111	22288	12350	15907	15644	11144	22043	18649	15498	23759	13465	14517	18365	12287	21694	12814	24099	19908	16574	24203	20600	11191	24761	15406	14303	9126	9043
JPH2	ENSG00000149596	9149	9573	12399	5696	6661	4655	11800	6147	9442	8231	9938	7172	11396	4553	11999	6640	11070	7526	6713	12998	8419	5773	8599	7013	17584	20173	8077	8953	9127	6393	10722	6383	7495	3707	5152
NEXN	ENSG00000162614	30494	34378	36833	28102	12416	50892	36420	53632	27675	39114	47217	40652	24456	80416	34914	34960	38159	21865	22583	21994	26536	43162	31459	51760	17145	20296	36968	23445	48566	30999	57506	46812	25261	20290	14918
BRAF	ENSG00000157764	3438	4800	3895	3995	2966	6813	4097	4543	3656	4307	4158	4272	4656	5075	4260	5141	5449	5198	4656	3393	3298	3702	5241	3855	4229	3944	5199	4449	4403	3920	4723	3854	3842	3570	4350
DSP	ENSG00000096696	58791	53259	55587	45164	28938	114559	58448	75866	69126	71832	64487	74628	52309	62574	76124	63627	49406	78692	69912	34421	54782	99239	61669	46764	66764	49568	76041	50502	55868	83252	57400	55629	30793	35852	23403
FKTN	ENSG00000106692	531	1471	1509	1303	581	1979	273	678	590	652	1635	1290	1084	430	979	1443	1890	1103	1190	1178	443	806	919	1245	1236	659	1865	1589	1264	1061	1547	1147	908	357	1227
PRKAG2	ENSG00000106617	5704	3487	4312	3375	3384	8821	2659	4770	4411	4698	3940	4909	4162	6247	4234	4793	3226	6297	8269	4118	3892	5273	5678	7517	3465	3235	6926	3400	6471	3711	4782	4239	4237	2698	3409
TGFB3	ENSG00000119699	987	1187	2402	1613	738	1570	2511	2729	1840	1204	3537	1609	2509	1332	1821	2842	3256	1364	1383	1504	918	1538	1767	1742	1441	2404	2140	1577	2244	1456	1610	1602	2532	2206	2838
NRAP	ENSG00000197893	127527	169299	192245	95216	99002	159384	181568	173652	154171	178405	161892	9039	138597	134336	234298	114342	74797	110631	107326	110885	123003	85578	184069	121584	211721	206881	202080	93070	133144	119887	136569	194001	118988	48242	51388
For each CMP gene, the case(s) harboring a LoF SNV/indel are shown in red, a CNV are shown in yellow, a regulatory SNV in blue. The case harboring a homozygous LoF variant in NRAP is shown in green.
CMP, cardiomyopathy; LoF, loss-of-function; SNV, single nucleotide variant; CNV, copy number variant.

## Sheet: SpTable 10_Primer Pairs
Supplementary Table 10. Primer pairs for myocardial and zebrafish studies
Reference Seq. ID	Primer Name	Sequence (5'-3')	Target Gene	Purpose
a. Primer pairs for qRT-PCR in LV myocardium of candidate genes harboring regulatory variants
NM_001354609.2	BRAF-F	CAGGGGCGGTACCATTAGG	BRAF	qRT-PCR
	BRAF-R	CAAGTCTGCTCCCCCGTTC
NM_004415.4	DSP-F	AGACCGAGATCAACATCACCAA	DSP	qRT-PCR
	DSP-R	CGGTAGCCACTGGTATCCTCT
NM_001351496.2	FKTN-F	ACCAAGTGAGCAGCACAGAC	FKTN	qRT-PCR
	FKTN-R	TAACTGCACGCCACTGTGTG
NM_016203.4	PKRAG2-F	ATGAAGCAGAACCTGGATGAG	PRKAG2	qRT-PCR
	PKRAG2-R	GATGGGAGTGTCTGGATGTATG
NM_001329938.2	TGFB3-F	CGTGCCGTGAACTGGCTT	TGFB3	qRT-PCR
	TGFB3-R	TCACGCTGCCTCTCGTCTTC
NM_198060.4	NRAP-F	ACCAGAGGTGTTGGCTGGAC	NRAP	qRT-PCR
	NRAP-R	GTAAGCTCCCTGGAGACCCA
NM_001289745.3	GAPDH-F	TCGGAGTCAACGGATTTGGT	GAPDH	qRT-PCR
	GAPDH-R	TTCCCGTTCTCAGCCTTGAC
b. Primer pairs for CRISPR-Cas 9 editing of nrap and fhod3 genes in zebrafish embryos.
NM_001324547.1	NRAP_F1	GCTTGCCAGTCAGGTGAGTA	nrap	PCR + sequencing gRNA1 region
NM_001324547.1	NRAP_R1	TCTTGGCATGCAACACCTCA	nrap
NM_001324547.1	NRAP_F3	AGGAATTTCGCTGTTGTGCC	nrap	PCR + sequencing gRNA2 region
NM_001324547.1	NRAP_R3	GCTTGCTGCACTTTCATGTCA	nrap
NM_001324547.1	NRAP_F5	GTGAAGACTGTGGCAGACGA	nrap	PCR + sequencing gRNA3 region
NM_001324547.1	NRAP_R5	GCCGAAAAACATGGTCACCC	nrap
NM_001324547.1	NRAP_F7	CTCTGTGCATGCCTCTAGCA	nrap	PCR + sequencing gRNA4 region
NM_001324547.1	NRAP_R7	TCGCCTGTATCTGACACCAAG	nrap
XM_021468221.1	FHOD3a_F2	TGGCTCTACCAGCTCATTGG	fhod3a	PCR + sequencing gRNA1 region
XM_021468221.1	FHOD3a_R1	TCCACACCGTCTTTCTCTGC	fhod3a
XM_021468221.1	FHOD3a_F3	GTTCTTGAGGAGCAGGGCAT	fhod3a	PCR + sequencing gRNA2 region
XM_021468221.1	FHOD3a_R3	TCACCTCTCATCCTGTCCGT	fhod3a
XM_021468221.1	FHOD3a_F6	ACACACTGCCTCATCAGCAT	fhod3a	PCR + sequencing gRNA3 region
XM_021468221.1	FHOD3a_R6	TTCTCTCTCTAGCGTGCTGC	fhod3a
XM_021468221.1	FHOD3a_F7	ACTTCACATGGAGCATTCCACT	fhod3a	PCR + sequencing gRNA4 region
XM_021468221.1	FHOD3a_R7	GACTGTTTGTGCACCGTGTC	fhod3a
XM_021466891.1	FHOD3b_F2	AGTGCTAGGCTATGGCATGT	fhod3b	PCR + sequencing gRNA1 and 2 region
XM_021466891.1	FHOD3b_R2	GCCAGTCAATCGGTCTCACC	fhod3b
XM_021466891.1	FHOD3b_F4	CTAACACTCCCTGCTGGGTC	fhod3b	PCR + sequencing gRNA3 region
XM_021466891.1	FHOD3b_R4	GCTCCCAATGCTGCAATACT	fhod3b
XM_021466891.1	FHOD3b_F5	TGCTGTGCATCAATGTAAACCAG	fhod3b	PCR + sequencing gRNA4 region
XM_021466891.1	FHOD3b_R5	AGGAAGTCGGACATTCGCTG	fhod3b
c. Primer pairs for qRT-PCR for nrap and fhod3 genes targeted by CRISPR-Cas 9 gene editing in zebrafish embryos
NM_001324547.1	NRAP_F9	GCCAAGGCCTCCAGAGAAAT	nrap	qRT-PCR
NM_001324547.1	NRAP_R9	CACCTGATGGCCCTTGTCTT	nrap
XM_021468221.1	FHOD3a_F9	AAGCAGAAACGAGCCGATCA	fhod3a	qRT-PCR
XM_021468221.1	FHOD3a_R9	GCTGTGGCTGTGTGTTGAC	fhod3a
XM_021466891.1	FHOD3b_F7	CCACCGCTTCAGCAAGATTC	fhod3b	qRT-PCR
XM_021466891.1	FHOD3b_F8	CAGCAGAAACAGAAACGAGCC	fhod3b
NM_213094.2	GAPDH_F	CGCTGGCATCTCCCTCAA	gapdh	qRT-PCR
NM_213094.2	GAPDH_R	TCAGCAACACGATGGCTGTAG	gapdh
NM_181601.5	β-actin F	CGAGCTGTCTTCCCATCCA	actb1	qRT-PCR
NM_181601.5	β-actin R	TCACCAACGTAGCTGTCTTTCTG	actb1

[truncated: 3 more sheets: SpTable 11_Antibodies list, SpTable 12_Luciferase sequences, SpTable 13_gRNA sequences zf]
